# Supplementary material for: Gut microbiota depletion by chronic antibiotic treatment alters the sleep/wake architecture and sleep EEG power spectra in mice
Source: Sci Rep. 2020 Nov 11;10:19554. doi: 10.1038/s41598-020-76562-9 (PMC7659342; doi:10.1038/s41598-020-76562-9)
Supplement: Supplementary file 2 — Supplementary Table S4. [file 41598_2020_76562_MOESM2_ESM.xlsx]

## Sheet: Table S4
Table S4. Metabolome (anions and cations) in cecal contents of AIMD and control mice.
KEGG ID	Annotation	Contents		Cecal contents																									KEGG ID others
		Group		Control												4-Antibiotics
		Sample_number		1	2	3	4	5	6	7	8	9	10	11	12	1	2	3	4	5	6	7	8	9	10	11	12	13
		Ave m/z	Ave CorMT																												Mode
C00024	Acetyl CoA	403.557	12.8543	N.D.	10.7489	N.D.	7.13762	N.D.	N.D.	N.D.	N.D.	N.D.	N.D.	N.D.	10.1594	N.D.	N.D.	N.D.	N.D.	N.D.	N.D.	N.D.	N.D.	N.D.	N.D.	N.D.	N.D.	N.D.			Anion
C01996	Acetylcholine	146.117	11.7796	N.D.	1.31761	N.D.	1.63328	N.D.	0.642592	N.D.	1.18388	N.D.	N.D.	1.12573	N.D.	N.D.	N.D.	0.632341	N.D.	N.D.	0.832083	N.D.	N.D.	N.D.	N.D.	N.D.	N.D.	0.89994			Cation
C00147	Adenine	136.062	11.7944	133.576	29.5169	15.6948	26.5771	17.3184	41.8647	17.9304	33.3603	89.1483	148.57	35.0496	38.4681	N.D.	N.D.	N.D.	N.D.	N.D.	N.D.	N.D.	N.D.	N.D.	N.D.	N.D.	N.D.	N.D.			Cation
C00212	Adenosine	268.104	15.4465	47.3966	26.4478	17.4395	29.936	13.5406	111.718	34.4809	34.3833	91.7591	168.316	39.3109	61.1419	10.1089	10.1734	12.2081	14.4984	14.3447	17.0689	15.3629	13.3321	11.0968	18.8439	29.9056	21.7771	19.6563			Cation
C00054	Adenosine 3',5'-diphosphate	426.023	11.1628	N.D.	N.D.	N.D.	N.D.	N.D.	N.D.	N.D.	N.D.	N.D.	N.D.	N.D.	N.D.	N.D.	N.D.	N.D.	N.D.	N.D.	N.D.	N.D.	N.D.	N.D.	N.D.	N.D.	N.D.	N.D.			Anion
C00224	Adenosine 5'-phosphosulfate	426.014	12.9297	N.D.	N.D.	N.D.	N.D.	N.D.	N.D.	N.D.	N.D.	N.D.	N.D.	N.D.	N.D.	N.D.	N.D.	N.D.	N.D.	N.D.	N.D.	N.D.	N.D.	N.D.	N.D.	N.D.	N.D.	N.D.			Anion
C03794	Adenylosuccinate	462.068	11.0371	N.D.	N.D.	N.D.	N.D.	N.D.	N.D.	N.D.	N.D.	N.D.	N.D.	N.D.	N.D.	N.D.	N.D.	N.D.	N.D.	N.D.	N.D.	N.D.	N.D.	N.D.	N.D.	N.D.	N.D.	N.D.			Anion
C06104	Adipate	145.051	10.7207	21.0541	39.8646	30.5998	37.5081	16.1386	30.7103	23.6166	N.D.	30.975	N.D.	20.9276	N.D.	20.4744	N.D.	N.D.	N.D.	N.D.	15.0505	N.D.	N.D.	16.1271	N.D.	N.D.	N.D.	N.D.			Anion
C03626	ADMA	203.15	11.8807	18.5977	46.6288	50.8822	47.6576	27.1093	26.551	23.5305	32.9695	39.2257	19.8917	36.6384	26.8967	50.4692	69.7615	69.3822	69.1983	50.3293	62.6616	78.492	70.3718	62.2621	63.4498	56.8088	60.4662	69.3108			Cation
C00008	ADP	426.023	12.3564	N.D.	47.7218	22.9064	70.3474	23.0177	N.D.	N.D.	N.D.	22.1534	N.D.	N.D.	23.809	N.D.	N.D.	N.D.	N.D.	N.D.	N.D.	N.D.	N.D.	N.D.	N.D.	N.D.	N.D.	N.D.			Anion
C00498	ADP-glucose	588.076	15.1634	N.D.	N.D.	N.D.	N.D.	N.D.	N.D.	N.D.	N.D.	N.D.	N.D.	N.D.	N.D.	N.D.	N.D.	N.D.	N.D.	N.D.	N.D.	N.D.	N.D.	N.D.	N.D.	N.D.	N.D.	N.D.			Anion
C00301	ADP-ribose	558.063	14.8617	N.D.	50.287	N.D.	N.D.	N.D.	N.D.	N.D.	N.D.	N.D.	N.D.	N.D.	N.D.	N.D.	N.D.	N.D.	N.D.	N.D.	N.D.	N.D.	N.D.	N.D.	N.D.	N.D.	N.D.	N.D.	C01882		Anion
C00179	Agmatine	131.128	7.85716	N.D.	N.D.	N.D.	N.D.	N.D.	N.D.	N.D.	N.D.	N.D.	N.D.	N.D.	N.D.	N.D.	N.D.	N.D.	N.D.	N.D.	N.D.	N.D.	N.D.	N.D.	N.D.	N.D.	N.D.	N.D.			Cation
C04677	AICAR	339.071	37.9769	N.D.	N.D.	N.D.	N.D.	N.D.	N.D.	N.D.	N.D.	N.D.	N.D.	N.D.	N.D.	N.D.	N.D.	N.D.	N.D.	N.D.	N.D.	N.D.	N.D.	N.D.	N.D.	N.D.	N.D.	N.D.			Cation
C00041	Ala	90.0555	14.0769	1889.61	1925.62	1712.8	3609.24	2844.1	1816.87	3019.11	3111.26	3009.99	2189.98	3944.75	2336.52	3161.66	5160.51	4321.76	3693.97	2880.34	3812.05	7819.1	3948.4	5036.29	5282.6	3062.42	2615.5	7325.94	C00133		Cation
C00993	Ala-Ala	161.092	14.4884	86.9069	123.747	109.508	206.5	199.332	102.943	106.915	132.938	104.264	104.66	106.059	179.511	9.96315	11.0268	57.7728	9.03083	7.22824	9.69102	10.6194	N.D.	N.D.	10.2072	N.D.	N.D.	N.D.			Cation
C00499	Allantoate	175.047	14.4943	N.D.	N.D.	N.D.	N.D.	N.D.	N.D.	75.733	N.D.	N.D.	N.D.	N.D.	N.D.	132.789	192.303	398.717	140.423	155.344	126.138	204.86	164.1	155.997	148.128	109.474	224.883	130.931			Anion
C01551	Allantoin	159.059	37.1471	271.488	284.317	427.607	355.238	224.144	281.363	337.289	267.812	254.087	347.247	182.457	192.192	975.666	1150.63	837.364	1115	1177.79	1252.23	1071.52	924.469	1396.19	1109.78	825.4	1038.61	959.413	C02350	C02348	Cation
C08265	Alliin	178.052	22.6967	N.D.	N.D.	N.D.	N.D.	N.D.	N.D.	N.D.	N.D.	N.D.	N.D.	N.D.	N.D.	N.D.	N.D.	N.D.	N.D.	N.D.	N.D.	N.D.	N.D.	N.D.	N.D.	N.D.	N.D.	N.D.			Cation
C00956	alpha-Aminoadipate	162.077	17.1388	17.8588	64.2727	31.6468	73.8664	31.6069	37.0091	20.7184	33.9441	34.6345	24.563	31.3895	27.396	33.9143	25.8879	31.7893	34.9652	25.7098	32.0686	29.964	21.7785	33.2757	30.7135	29.8054	30.4573	31.5411			Cation
C02455	alpha-Methylbenzylamine	122.097	12.3926	N.D.	N.D.	N.D.	N.D.	N.D.	N.D.	N.D.	N.D.	N.D.	N.D.	N.D.	N.D.	N.D.	N.D.	N.D.	N.D.	N.D.	N.D.	N.D.	N.D.	N.D.	N.D.	N.D.	N.D.	N.D.			Cation
C02115	Alpha-Methylserine	120.066	16.2993	7.26772	8.27929	6.61771	10.3929	5.88308	6.13802	8.21939	6.97806	8.43922	6.41044	8.0235	7.91254	N.D.	N.D.	N.D.	N.D.	N.D.	N.D.	N.D.	N.D.	N.D.	N.D.	N.D.	N.D.	N.D.			Cation
C06818	Amantadine	152.143	13.3993	N.D.	N.D.	N.D.	N.D.	N.D.	N.D.	N.D.	N.D.	N.D.	N.D.	N.D.	N.D.	N.D.	N.D.	N.D.	N.D.	N.D.	N.D.	N.D.	N.D.	N.D.	N.D.	N.D.	N.D.	N.D.			Cation
C00020	AMP	346.057	13.7923	108.676	161.058	166.755	467.486	139.637	118.711	102.497	230.388	168.607	146.521	122.743	136.014	N.D.	N.D.	N.D.	N.D.	N.D.	N.D.	N.D.	N.D.	N.D.	N.D.	N.D.	N.D.	N.D.			Anion
C00292	Aniline	94.0655	11.0989	N.D.	N.D.	N.D.	N.D.	N.D.	N.D.	N.D.	N.D.	N.D.	N.D.	N.D.	N.D.	N.D.	N.D.	N.D.	N.D.	N.D.	N.D.	N.D.	N.D.	N.D.	N.D.	N.D.	N.D.	N.D.			Cation
C01262	Anserine	121.069	10.5464	5.10015	8.29117	7.64701	7.1471	6.93002	7.82155	5.48017	5.54309	8.10514	6.8776	8.12758	7.57164	16.9798	15.8301	14.9055	20.0973	18.4586	17.0583	21.4806	18.3019	15.6215	16.9583	21.0455	25.2269	17.4559			Cation
C00108	Anthranilate	138.056	16.6485	N.D.	N.D.	N.D.	N.D.	N.D.	N.D.	N.D.	N.D.	N.D.	N.D.	N.D.	N.D.	N.D.	N.D.	N.D.	N.D.	N.D.	N.D.	N.D.	N.D.	N.D.	N.D.	N.D.	N.D.	N.D.			Cation
C00062	Arg	175.119	10.9657	82.5663	314.785	225.669	829.617	865.781	406.654	529.483	857.908	537.61	177.783	534.08	762.359	3612.46	5387.37	5890.91	4654.81	3438.51	4756.13	6299.62	5119.33	4733.56	5727.84	3710.65	3128.06	5880.41	C00792		Cation
C01404	Arginine ethyl ester	203.151	9.51877	N.D.	N.D.	N.D.	N.D.	N.D.	N.D.	N.D.	N.D.	N.D.	N.D.	N.D.	N.D.	N.D.	N.D.	N.D.	N.D.	N.D.	N.D.	N.D.	N.D.	N.D.	N.D.	N.D.	N.D.	N.D.			Cation
C03406	Argininosuccinate	291.131	14.7271	8.3264	20.9569	10.0112	16.0328	13.6924	23.8437	12.1628	19.4027	11.2358	34.2148	11.3541	15.6721	100.801	106.535	109.364	111.887	95.0811	104.167	112.201	100.977	111.753	88.0299	111.094	205.151	99.4373			Cation
C00152	Asn	133.06	16.441	31.4	59.6231	56.706	142.406	187.058	101.78	67.266	260.802	111.456	226.242	233.853	455.923	5204.24	7482.46	49.3087	7215.13	4986.26	6594.25	10773.6	7509.82	7858.65	8926.32	5337.47	4277.68	10486.4	C01905	C16438	Cation
C00049	Asp	134.045	18.2526	7436.88	4395.12	5260.37	4788.28	8692.39	2767.39	4436.44	7329.77	5635.73	4345.29	4603.74	6998.58	5217.33	9359.49	6429.37	6963.68	4326.79	7001.24	10072.4	8258.83	6872.61	7743.83	6071.4	6486.89	5061.71	C00402	C16433	Cation
C00002	ATP	505.99	11.9282	N.D.	N.D.	N.D.	N.D.	N.D.	N.D.	N.D.	N.D.	N.D.	N.D.	N.D.	N.D.	N.D.	N.D.	N.D.	N.D.	N.D.	N.D.	N.D.	N.D.	N.D.	N.D.	N.D.	N.D.	N.D.			Anion
C08261	Azelate	187.098	11.7372	221.035	261.319	285.984	285.976	300.314	275.386	183.313	290.592	236.226	194.382	219.317	330.131	87.4375	81.4323	63.9072	61.4242	91.0387	90.2479	101.654	73.446	108.939	85.8155	65.0585	102.276	79.7229			Anion
C00813	Barbiturate	127.015	13.3249	N.D.	N.D.	N.D.	N.D.	N.D.	N.D.	N.D.	N.D.	N.D.	N.D.	N.D.	N.D.	N.D.	N.D.	N.D.	N.D.	N.D.	N.D.	N.D.	N.D.	N.D.	N.D.	N.D.	N.D.	N.D.			Anion
C09815	Benzamide	122.057	37.1643	N.D.	N.D.	N.D.	N.D.	N.D.	N.D.	N.D.	N.D.	N.D.	N.D.	N.D.	N.D.	N.D.	N.D.	N.D.	N.D.	N.D.	N.D.	N.D.	N.D.	N.D.	N.D.	N.D.	N.D.	N.D.			Cation
C01784	Benzamidine	121.076	11.8574	N.D.	N.D.	N.D.	N.D.	N.D.	N.D.	N.D.	N.D.	N.D.	N.D.	N.D.	N.D.	N.D.	N.D.	N.D.	N.D.	N.D.	N.D.	N.D.	N.D.	N.D.	N.D.	N.D.	N.D.	N.D.			Cation
C02009	Benzimidazole	119.061	11.0641	N.D.	N.D.	N.D.	N.D.	N.D.	N.D.	N.D.	N.D.	N.D.	N.D.	N.D.	N.D.	N.D.	N.D.	N.D.	N.D.	N.D.	N.D.	N.D.	N.D.	N.D.	N.D.	N.D.	N.D.	N.D.			Cation
C00180	Benzoate	121.03	13.2436	N.D.	N.D.	N.D.	N.D.	N.D.	N.D.	N.D.	N.D.	N.D.	N.D.	N.D.	N.D.	N.D.	N.D.	N.D.	N.D.	N.D.	N.D.	N.D.	N.D.	N.D.	N.D.	N.D.	N.D.	N.D.			Anion
C02137	Benzoylformate	149.025	13.2695	N.D.	N.D.	N.D.	N.D.	N.D.	N.D.	N.D.	N.D.	N.D.	N.D.	N.D.	N.D.	N.D.	N.D.	N.D.	N.D.	N.D.	N.D.	N.D.	N.D.	N.D.	N.D.	N.D.	N.D.	N.D.			Anion
C09816	Benzylsuccinate	207.067	11.54	N.D.	N.D.	N.D.	N.D.	N.D.	N.D.	N.D.	N.D.	N.D.	N.D.	N.D.	N.D.	N.D.	N.D.	N.D.	N.D.	N.D.	N.D.	N.D.	N.D.	N.D.	N.D.	N.D.	N.D.	N.D.			Anion
C00099	beta-Ala	90.0556	11.3295	125.615	224.336	152.655	309.051	220.591	149.167	119.614	184.258	144.461	113.827	154.839	214.606	79.6773	94.9566	111.608	110.179	79.4077	100.535	117.547	120.073	85.7127	92.6493	87.8606	94.3171	96.3667			Cation
C05341	beta-Ala-Lys	109.579	10.3861	N.D.	N.D.	N.D.	N.D.	N.D.	N.D.	N.D.	N.D.	N.D.	N.D.	N.D.	N.D.	N.D.	N.D.	N.D.	N.D.	N.D.	N.D.	N.D.	N.D.	N.D.	N.D.	N.D.	N.D.	N.D.			Cation
C02512	beta-Cyanoalanine	115.05	22.7164	N.D.	N.D.	N.D.	N.D.	N.D.	N.D.	N.D.	N.D.	N.D.	N.D.	N.D.	N.D.	N.D.	N.D.	N.D.	N.D.	N.D.	N.D.	N.D.	N.D.	N.D.	N.D.	N.D.	N.D.	N.D.			Cation
C05568	beta-Imidazolelactate	157.061	13.7614	N.D.	N.D.	N.D.	N.D.	N.D.	N.D.	N.D.	N.D.	N.D.	N.D.	N.D.	N.D.	N.D.	N.D.	N.D.	N.D.	N.D.	N.D.	N.D.	N.D.	N.D.	N.D.	N.D.	N.D.	N.D.			Cation
C00719	Betaine	118.087	17.8216	65.7343	142.464	131.819	127.338	143.254	67.3035	47.2848	66.0744	59.4643	47.9369	84.1124	116.218	183.963	234.665	340.333	209.466	156.772	192.85	236.041	229.05	140.614	151.192	211.335	186.185	168.778			Cation
C00576	Betaine aldehyde	102.092	11.5378	N.D.	53.3048	N.D.	43.6905	40.1418	46.0624	N.D.	32.4893	N.D.	33.2555	N.D.	N.D.	37.6084	34.031	58.8909	37.0758	48.6722	36.161	37.8619	41.3261	50.3803	N.D.	N.D.	N.D.	43.9635			Cation
C02486	beta-Leucine	132.102	13.6014	N.D.	N.D.	N.D.	N.D.	N.D.	N.D.	N.D.	N.D.	N.D.	N.D.	N.D.	N.D.	N.D.	N.D.	N.D.	N.D.	N.D.	N.D.	N.D.	N.D.	N.D.	N.D.	N.D.	N.D.	N.D.			Cation
C08269	Betonicine	160.096	20.9905	N.D.	N.D.	N.D.	N.D.	N.D.	N.D.	N.D.	N.D.	N.D.	N.D.	N.D.	N.D.	N.D.	3.08414	3.42978	N.D.	2.86028	N.D.	5.00997	N.D.	6.94803	4.166	N.D.	3.73358	N.D.			Cation
C00120	Biotin	243.082	16.602	N.D.	N.D.	N.D.	N.D.	N.D.	N.D.	N.D.	N.D.	N.D.	N.D.	N.D.	N.D.	N.D.	N.D.	N.D.	N.D.	N.D.	N.D.	N.D.	N.D.	N.D.	N.D.	N.D.	N.D.	N.D.			Anion
C03375	Bis(3-aminopropyl)amine	132.149	6.61426	N.D.	N.D.	N.D.	N.D.	N.D.	N.D.	N.D.	N.D.	N.D.	N.D.	N.D.	N.D.	N.D.	N.D.	N.D.	N.D.	N.D.	N.D.	N.D.	N.D.	N.D.	N.D.	N.D.	N.D.	N.D.			Cation
C00246	Butyrate	87.0457	13.2594	N.D.	N.D.	N.D.	N.D.	N.D.	N.D.	N.D.	N.D.	N.D.	N.D.	N.D.	N.D.	N.D.	N.D.	N.D.	N.D.	N.D.	N.D.	N.D.	N.D.	N.D.	N.D.	N.D.	N.D.	N.D.			Anion
C01672	Cadaverine	103.123	7.59506	N.D.	6.7085	2.68397	2.38949	N.D.	N.D.	N.D.	2.9138	5.03124	1.69562	5.38389	N.D.	N.D.	N.D.	308.396	N.D.	N.D.	N.D.	N.D.	N.D.	N.D.	N.D.	N.D.	N.D.	N.D.			Cation
C00575	cAMP	328.046	17.0983	N.D.	N.D.	N.D.	N.D.	N.D.	N.D.	N.D.	N.D.	N.D.	N.D.	N.D.	N.D.	N.D.	N.D.	N.D.	N.D.	N.D.	N.D.	N.D.	N.D.	N.D.	N.D.	N.D.	N.D.	N.D.			Anion
C00308	Canavanine	177.098	11.4577	N.D.	N.D.	N.D.	N.D.	N.D.	N.D.	N.D.	N.D.	N.D.	N.D.	N.D.	N.D.	N.D.	N.D.	N.D.	N.D.	N.D.	N.D.	N.D.	N.D.	N.D.	N.D.	N.D.	N.D.	N.D.			Cation
C00438	Carbamoylaspartate	175.037	10.5637	N.D.	N.D.	N.D.	N.D.	N.D.	N.D.	N.D.	N.D.	N.D.	N.D.	N.D.	N.D.	N.D.	N.D.	N.D.	N.D.	N.D.	N.D.	N.D.	N.D.	N.D.	N.D.	N.D.	N.D.	N.D.			Anion
C00169	Carbamoylphosphate	139.976	10.1308	N.D.	N.D.	N.D.	N.D.	N.D.	N.D.	N.D.	N.D.	N.D.	N.D.	N.D.	N.D.	N.D.	N.D.	N.D.	N.D.	N.D.	N.D.	N.D.	N.D.	N.D.	N.D.	N.D.	N.D.	N.D.			Anion
C00318	Carnitine	162.113	13.2409	28.7174	63.3296	37.4994	71.7682	62.7559	35.6267	40.8871	29.1649	30.555	30.7559	61.9222	30.6823	129.171	134.45	129.326	143.685	98.6341	135.466	159.344	168.646	130.129	147.344	121.965	115.486	171.559	C00487	C15025	Cation
C00386	Carnosine	114.061	10.4296	N.D.	N.D.	N.D.	N.D.	N.D.	N.D.	N.D.	N.D.	N.D.	N.D.	N.D.	N.D.	N.D.	N.D.	N.D.	N.D.	N.D.	N.D.	N.D.	N.D.	N.D.	N.D.	N.D.	N.D.	N.D.			Cation
C02256	Castanospermine	190.107	14.2977	N.D.	N.D.	N.D.	N.D.	N.D.	N.D.	N.D.	N.D.	N.D.	N.D.	N.D.	N.D.	N.D.	N.D.	N.D.	N.D.	N.D.	N.D.	N.D.	N.D.	N.D.	N.D.	N.D.	N.D.	N.D.			Cation
C00112	CDP	402.012	11.9975	N.D.	N.D.	N.D.	N.D.	N.D.	N.D.	N.D.	N.D.	N.D.	N.D.	N.D.	N.D.	N.D.	N.D.	N.D.	N.D.	N.D.	N.D.	N.D.	N.D.	N.D.	N.D.	N.D.	N.D.	N.D.			Anion
C00307	CDP-choline	547.122	19.5901	N.D.	N.D.	N.D.	N.D.	N.D.	N.D.	N.D.	N.D.	N.D.	N.D.	N.D.	N.D.	N.D.	N.D.	N.D.	N.D.	N.D.	N.D.	N.D.	N.D.	N.D.	N.D.	N.D.	N.D.	N.D.			Anion
C00942	cGMP	344.042	16.8191	N.D.	N.D.	N.D.	N.D.	N.D.	N.D.	N.D.	N.D.	N.D.	N.D.	N.D.	N.D.	N.D.	N.D.	N.D.	N.D.	N.D.	N.D.	N.D.	N.D.	N.D.	N.D.	N.D.	N.D.	N.D.			Anion
C00695	Cholate	407.281	19.4547	1763.01	879.389	960.567	487.626	923.77	1277.94	4492.24	1157.61	1787.34	2604.48	2307.43	2765.84	N.D.	N.D.	N.D.	N.D.	N.D.	N.D.	N.D.	N.D.	N.D.	N.D.	N.D.	N.D.	N.D.			Anion
C00114	Choline	104.107	10.5498	274.968	216.433	109.259	174.286	350.492	229.499	413.152	282.422	287.712	246.524	513.129	219.404	1271.92	1372.18	3567.25	1635.73	1590.8	1511.21	2569.58	1501.61	1475.5	1358.29	1730.74	1277.28	2995.12			Cation
C00943	cIMP	329.03	15.8939	N.D.	N.D.	N.D.	N.D.	N.D.	N.D.	N.D.	N.D.	N.D.	N.D.	N.D.	N.D.	N.D.	N.D.	N.D.	N.D.	N.D.	N.D.	N.D.	N.D.	N.D.	N.D.	N.D.	N.D.	N.D.			Anion
C00417	cis-Aconitate	173.009	9.14236	N.D.	N.D.	N.D.	N.D.	N.D.	N.D.	N.D.	N.D.	N.D.	N.D.	N.D.	N.D.	N.D.	N.D.	N.D.	N.D.	N.D.	N.D.	N.D.	N.D.	N.D.	N.D.	N.D.	N.D.	N.D.			Anion
C02226	Citraconate	129.02	10.2085	N.D.	N.D.	N.D.	N.D.	N.D.	N.D.	N.D.	N.D.	N.D.	N.D.	N.D.	N.D.	N.D.	N.D.	N.D.	N.D.	N.D.	N.D.	N.D.	N.D.	N.D.	N.D.	N.D.	N.D.	N.D.			Anion
C02614	Citramalate	147.031	10.1567	N.D.	N.D.	N.D.	N.D.	N.D.	N.D.	N.D.	N.D.	N.D.	N.D.	N.D.	N.D.	N.D.	N.D.	N.D.	N.D.	N.D.	N.D.	N.D.	N.D.	N.D.	N.D.	N.D.	N.D.	N.D.	C00815	C02612	Anion
C00158	Citrate	191.02	9.31347	46.542	136.221	108.927	79.078	82.7791	109.929	28.8864	47.222	39.1884	27.5975	33.0639	29.1776	103.689	115.583	99.3284	116.967	74.8605	109.227	170.353	105.058	134.334	86.7612	86.0326	82.9703	104.424			Anion
C00327	Citrulline	176.103	17.4343	704.201	558.344	792.692	435.006	685.254	473.127	613.018	515.132	459.873	565.444	595.641	293.089	132.824	188.016	197.396	214.059	120.17	184.276	281.025	181.552	207.323	222.885	112.617	105.856	320.363			Cation
C00055	CMP	322.047	13.4461	42.2403	42.1395	42.4788	78.6669	37.951	33.4471	34.3141	69.128	40.7372	43.9557	41.4797	61.858	N.D.	N.D.	N.D.	N.D.	N.D.	N.D.	N.D.	N.D.	N.D.	N.D.	N.D.	N.D.	N.D.			Anion
C00128	CMP-N-acetylneuraminate	613.141	15.514	N.D.	N.D.	N.D.	N.D.	N.D.	N.D.	N.D.	N.D.	N.D.	N.D.	N.D.	N.D.	N.D.	N.D.	N.D.	N.D.	N.D.	N.D.	N.D.	N.D.	N.D.	N.D.	N.D.	N.D.	N.D.			Anion
C00010	CoA	382.552	12.5655	N.D.	N.D.	N.D.	N.D.	N.D.	N.D.	N.D.	N.D.	N.D.	N.D.	N.D.	N.D.	N.D.	N.D.	N.D.	N.D.	N.D.	N.D.	N.D.	N.D.	N.D.	N.D.	N.D.	N.D.	N.D.			Anion
C00300	Creatine	132.077	13.81	482.941	1235.18	644.093	2224.04	1189.82	635.119	915.682	636.417	430.571	368.99	1346.25	501.035	3250.45	3633.2	2985.72	2789.9	2339.37	3188.17	2400.16	4220.01	3087.97	2962.74	2367.01	2804.93	2723.89			Cation
C00791	Creatinine	114.066	11.2688	11.5249	14.9086	14.2626	16.7358	15.6935	8.98119	75.276	16.1506	46.8523	14.6449	47.5114	16.2782	795.549	1048.78	950.528	957.786	1027.02	1177.84	1354.3	943.714	1250.26	1008.11	846.891	882.937	913.463			Cation
C01771	Crotonate	85.0306	12.9038	N.D.	N.D.	N.D.	N.D.	N.D.	N.D.	N.D.	N.D.	N.D.	N.D.	N.D.	N.D.	N.D.	N.D.	N.D.	N.D.	N.D.	N.D.	N.D.	N.D.	N.D.	N.D.	N.D.	N.D.	N.D.			Anion
C00063	CTP	481.978	11.6316	N.D.	N.D.	N.D.	N.D.	N.D.	N.D.	N.D.	N.D.	N.D.	N.D.	N.D.	N.D.	N.D.	N.D.	N.D.	N.D.	N.D.	N.D.	N.D.	N.D.	N.D.	N.D.	N.D.	N.D.	N.D.			Anion
C02823	Cyanocobalamin	678.292	36.1264	N.D.	N.D.	N.D.	N.D.	N.D.	N.D.	N.D.	N.D.	N.D.	N.D.	N.D.	N.D.	N.D.	N.D.	N.D.	N.D.	N.D.	N.D.	N.D.	N.D.	N.D.	N.D.	N.D.	N.D.	N.D.			Cation
C00571	Cyclohexylamine	100.113	11.9339	N.D.	N.D.	N.D.	N.D.	N.D.	N.D.	N.D.	N.D.	N.D.	N.D.	N.D.	N.D.	N.D.	N.D.	N.D.	N.D.	N.D.	N.D.	N.D.	N.D.	N.D.	N.D.	N.D.	N.D.	N.D.			Cation
C00097	Cys	122.027	17.8519	N.D.	N.D.	N.D.	N.D.	N.D.	N.D.	N.D.	N.D.	N.D.	N.D.	N.D.	N.D.	N.D.	N.D.	N.D.	N.D.	N.D.	N.D.	N.D.	N.D.	N.D.	N.D.	N.D.	N.D.	N.D.	C00793	C00736	Cation
C01419	Cys-Gly	179.049	14.3761	N.D.	N.D.	N.D.	N.D.	N.D.	N.D.	N.D.	N.D.	N.D.	N.D.	N.D.	N.D.	N.D.	N.D.	N.D.	N.D.	N.D.	N.D.	N.D.	N.D.	N.D.	N.D.	N.D.	N.D.	N.D.			Cation
C02291	Cystathionine	223.077	15.5225	N.D.	N.D.	N.D.	N.D.	N.D.	N.D.	N.D.	N.D.	N.D.	N.D.	N.D.	N.D.	9.58722	11.3048	11.0024	11.1469	12.3866	12.0967	15.6497	12.8962	12.2649	8.41488	10.4694	10.8367	13.6359	C00542		Cation
C01678	Cysteamine	78.0369	9.873	N.D.	N.D.	N.D.	N.D.	N.D.	N.D.	N.D.	N.D.	N.D.	N.D.	N.D.	N.D.	N.D.	N.D.	N.D.	N.D.	N.D.	N.D.	N.D.	N.D.	N.D.	N.D.	N.D.	N.D.	N.D.			Cation
C00506	Cysteate	167.997	12.1688	65.0806	106.599	46.136	105.157	96.0072	49.9695	46.2037	58.0727	63.5714	34.0483	44.8619	84.6145	N.D.	N.D.	N.D.	N.D.	N.D.	N.D.	N.D.	18.0873	N.D.	N.D.	N.D.	N.D.	N.D.			Anion
C05824	Cysteine S-sulfate	199.971	12.3066	N.D.	N.D.	N.D.	N.D.	17.9214	N.D.	31.7817	N.D.	N.D.	N.D.	32.3255	N.D.	536.767	750.452	456.335	485.545	409.93	580.612	809.297	464.991	574.712	720.065	505.175	569.794	575.095			Anion
C00606	Cysteine sulfinate	152.003	13.4947	N.D.	N.D.	N.D.	N.D.	N.D.	N.D.	N.D.	N.D.	N.D.	N.D.	N.D.	N.D.	71.7437	71.5865	110.958	116.537	69.3483	93.3792	148.131	85.7962	88.0165	105.595	64.7628	98.8852	81.664			Anion
-	Cysteine-glutathione disulphide	214.053	18.4377	N.D.	N.D.	N.D.	N.D.	N.D.	N.D.	N.D.	N.D.	N.D.	N.D.	N.D.	N.D.	5.88702	6.34919	7.86733	13.8133	4.68535	9.81577	23.6647	13.395	5.70136	7.67486	5.17127	7.15461	13.4615			Cation
C00491	Cystine	241.031	17.3518	N.D.	N.D.	N.D.	4.47353	N.D.	N.D.	N.D.	N.D.	N.D.	N.D.	4.61713	N.D.	248.371	114.272	139.165	393.505	141.86	88.4963	228.813	483.065	105.01	88.6748	300.603	105.902	159.307	C01420		Cation
C00475	Cytidine	244.097	15.1591	41.2539	28.1543	20.8796	20.9497	15.2988	24.3768	21.0065	20.0509	18.9545	29.9661	34.2262	15.7691	263.11	208.368	29.6911	244.572	180.008	227.97	240.349	231.006	260.135	164.311	189.645	175.735	188.986			Cation
C00380	Cytosine	112.051	11.2051	5.54872	2.73518	3.20944	3.09487	4.98577	2.45104	4.06959	3.09458	5.76978	9.7592	5.31666	3.43441	N.D.	N.D.	N.D.	N.D.	N.D.	N.D.	N.D.	N.D.	N.D.	N.D.	N.D.	N.D.	N.D.			Cation
C00206	dADP	410.028	12.3052	N.D.	N.D.	N.D.	N.D.	N.D.	N.D.	N.D.	N.D.	N.D.	N.D.	N.D.	N.D.	N.D.	N.D.	N.D.	N.D.	N.D.	N.D.	N.D.	N.D.	N.D.	N.D.	N.D.	N.D.	N.D.			Anion
C00360	dAMP	330.062	13.6868	N.D.	N.D.	N.D.	N.D.	N.D.	N.D.	N.D.	N.D.	N.D.	N.D.	N.D.	N.D.	N.D.	N.D.	N.D.	N.D.	N.D.	N.D.	N.D.	N.D.	N.D.	N.D.	N.D.	N.D.	N.D.			Anion
C00131	dATP	489.994	11.9752	N.D.	N.D.	N.D.	N.D.	N.D.	N.D.	N.D.	N.D.	N.D.	N.D.	N.D.	N.D.	N.D.	N.D.	N.D.	N.D.	N.D.	N.D.	N.D.	N.D.	N.D.	N.D.	N.D.	N.D.	N.D.			Anion
C04483	DCA	391.287	20.2525	4008.56	1950.17	1997.51	829.181	2299.7	1988.69	4136.15	1739.54	1839.45	3937.6	2298.45	4631.67	N.D.	N.D.	N.D.	N.D.	N.D.	N.D.	N.D.	N.D.	N.D.	N.D.	N.D.	N.D.	N.D.			Anion
C00705	dCDP	386.017	11.9245	N.D.	N.D.	N.D.	N.D.	N.D.	N.D.	N.D.	N.D.	N.D.	N.D.	N.D.	N.D.	N.D.	N.D.	N.D.	N.D.	N.D.	N.D.	N.D.	N.D.	N.D.	N.D.	N.D.	N.D.	N.D.			Anion
C00239	dCMP	306.051	13.2916	N.D.	N.D.	N.D.	N.D.	N.D.	N.D.	N.D.	N.D.	N.D.	N.D.	N.D.	N.D.	N.D.	N.D.	N.D.	N.D.	N.D.	N.D.	N.D.	N.D.	N.D.	N.D.	N.D.	N.D.	N.D.			Anion
C00458	dCTP	465.984	11.5928	N.D.	N.D.	N.D.	N.D.	N.D.	N.D.	N.D.	N.D.	N.D.	N.D.	N.D.	N.D.	N.D.	N.D.	N.D.	N.D.	N.D.	N.D.	N.D.	N.D.	N.D.	N.D.	N.D.	N.D.	N.D.			Anion
C00857	Deamido-NAD+	663.087	15.1966	N.D.	N.D.	N.D.	N.D.	N.D.	N.D.	N.D.	N.D.	N.D.	N.D.	N.D.	N.D.	N.D.	N.D.	N.D.	N.D.	N.D.	N.D.	N.D.	N.D.	N.D.	N.D.	N.D.	N.D.	N.D.			Anion
C01571	Decanoate	171.139	16.1264	21.3909	22.128	56.9171	24.3548	35.7237	30.8571	22.1582	52.1762	14.5432	26.557	21.6492	19.5802	15.8816	N.D.	N.D.	17.8486	18.4082	N.D.	N.D.	N.D.	N.D.	N.D.	N.D.	N.D.	N.D.			Anion
C01909	Desthiobiotin	215.139	37.6162	N.D.	N.D.	N.D.	N.D.	N.D.	N.D.	N.D.	N.D.	N.D.	N.D.	N.D.	N.D.	N.D.	N.D.	N.D.	N.D.	N.D.	N.D.	N.D.	N.D.	N.D.	N.D.	N.D.	N.D.	N.D.			Cation
C00286	dGTP	505.989	12.161	N.D.	N.D.	N.D.	N.D.	N.D.	N.D.	N.D.	N.D.	N.D.	N.D.	N.D.	N.D.	N.D.	N.D.	N.D.	N.D.	N.D.	N.D.	N.D.	N.D.	N.D.	N.D.	N.D.	N.D.	N.D.			Anion
C00111	DHAP	168.992	11.4431	N.D.	N.D.	N.D.	N.D.	N.D.	N.D.	N.D.	N.D.	N.D.	N.D.	N.D.	N.D.	N.D.	N.D.	N.D.	N.D.	N.D.	N.D.	N.D.	N.D.	N.D.	N.D.	N.D.	N.D.	N.D.			Anion
C06772	Diethanolamine	106.086	11.8406	13.2251	23.7855	23.3338	N.D.	20.334	23.9787	21.9676	9.48979	18.971	8.39886	14.3468	N.D.	9.16009	40.1365	18.6052	N.D.	N.D.	12.2629	12.5217	20.934	N.D.	N.D.	18.2234	9.54259	12.0363			Cation
C02273	Digalacturonate	369.068	13.5133	N.D.	N.D.	N.D.	N.D.	N.D.	N.D.	N.D.	N.D.	N.D.	N.D.	N.D.	N.D.	N.D.	N.D.	N.D.	N.D.	N.D.	N.D.	N.D.	N.D.	N.D.	N.D.	N.D.	N.D.	N.D.			Anion
C00337	Dihydroorotate	157.026	13.6943	N.D.	N.D.	N.D.	N.D.	N.D.	N.D.	N.D.	N.D.	N.D.	N.D.	N.D.	N.D.	N.D.	N.D.	N.D.	N.D.	N.D.	N.D.	N.D.	N.D.	N.D.	N.D.	N.D.	N.D.	N.D.			Anion
C00429	Dihydrouracil	115.05	37.3036	N.D.	N.D.	N.D.	N.D.	N.D.	N.D.	N.D.	N.D.	N.D.	N.D.	N.D.	N.D.	N.D.	N.D.	N.D.	N.D.	N.D.	N.D.	N.D.	N.D.	N.D.	N.D.	N.D.	N.D.	N.D.			Cation
C01345	dITP	490.979	11.8801	N.D.	N.D.	N.D.	N.D.	N.D.	N.D.	N.D.	N.D.	N.D.	N.D.	N.D.	N.D.	N.D.	N.D.	N.D.	N.D.	N.D.	N.D.	N.D.	N.D.	N.D.	N.D.	N.D.	N.D.	N.D.			Anion
C02678	Dodecanedioate	229.145	12.585	135.759	155.02	163.707	135.054	170.303	176.966	114.644	186.305	157.311	117.858	142.962	184.157	3.06262	N.D.	N.D.	3.68894	N.D.	N.D.	N.D.	N.D.	N.D.	N.D.	N.D.	N.D.	N.D.			Anion
C02679	Dodecanoate	199.171	17.3494	63.039	55.9795	95.6329	56.511	77.9413	59.5852	59.2004	66.3592	48.4663	54.883	45.9152	64.524	42.9702	33.6808	N.D.	37.0693	35.1189	32.5707	46.5068	31.5643	35.0316	35.3722	29.2683	N.D.	31.005			Anion
C00355	DOPA	198.077	18.5141	N.D.	N.D.	N.D.	N.D.	N.D.	N.D.	N.D.	N.D.	N.D.	N.D.	N.D.	N.D.	N.D.	10.3453	11.0463	12.9508	N.D.	N.D.	15.0713	10.0235	N.D.	N.D.	N.D.	N.D.	N.D.			Cation
C03758	Dopamine	154.086	13.5536	N.D.	N.D.	N.D.	N.D.	N.D.	N.D.	N.D.	N.D.	N.D.	N.D.	N.D.	N.D.	N.D.	N.D.	N.D.	N.D.	N.D.	N.D.	N.D.	N.D.	N.D.	N.D.	N.D.	N.D.	N.D.			Cation
C00363	dTDP	401.017	12.0944	N.D.	N.D.	N.D.	N.D.	N.D.	N.D.	N.D.	N.D.	N.D.	N.D.	N.D.	N.D.	N.D.	N.D.	N.D.	N.D.	N.D.	N.D.	N.D.	N.D.	N.D.	N.D.	N.D.	N.D.	N.D.			Anion
C00364	dTMP	321.05	13.4849	40.4698	97.9209	66.0965	119.245	62.2879	70.329	33.0746	100.891	60.2905	40.7943	74.8405	71.9316	N.D.	N.D.	N.D.	N.D.	N.D.	N.D.	N.D.	N.D.	N.D.	N.D.	N.D.	N.D.	N.D.			Anion
C00459	dTTP	480.983	11.7452	N.D.	N.D.	N.D.	N.D.	N.D.	N.D.	N.D.	N.D.	N.D.	N.D.	N.D.	N.D.	N.D.	N.D.	N.D.	N.D.	N.D.	N.D.	N.D.	N.D.	N.D.	N.D.	N.D.	N.D.	N.D.			Anion
C01346	dUDP	387.001	11.8136	N.D.	N.D.	N.D.	N.D.	N.D.	N.D.	N.D.	N.D.	N.D.	N.D.	N.D.	N.D.	N.D.	N.D.	N.D.	N.D.	N.D.	N.D.	N.D.	N.D.	N.D.	N.D.	N.D.	N.D.	N.D.			Anion
C00365	dUMP	307.035	13.0812	N.D.	N.D.	N.D.	N.D.	N.D.	N.D.	N.D.	N.D.	N.D.	N.D.	N.D.	N.D.	N.D.	N.D.	N.D.	N.D.	N.D.	N.D.	N.D.	N.D.	N.D.	N.D.	N.D.	N.D.	N.D.			Anion
C00460	dUTP	466.967	11.5436	N.D.	N.D.	N.D.	N.D.	N.D.	N.D.	N.D.	N.D.	N.D.	N.D.	N.D.	N.D.	N.D.	N.D.	N.D.	N.D.	N.D.	N.D.	N.D.	N.D.	N.D.	N.D.	N.D.	N.D.	N.D.			Anion
C06231	Ectoine	143.081	14.7748	4.74931	9.93941	11.1133	10.6411	5.3019	6.69872	5.98675	8.21838	5.57407	5.03514	6.26587	4.50893	2.23083	3.28719	3.54038	2.77343	4.07234	4.37825	3.79825	2.9927	3.78598	3.627	2.495	3.45593	3.09135			Cation
C00788	Epinephrine	184.096	14.5359	N.D.	N.D.	N.D.	N.D.	N.D.	N.D.	N.D.	N.D.	N.D.	N.D.	N.D.	N.D.	N.D.	N.D.	N.D.	N.D.	N.D.	N.D.	N.D.	N.D.	N.D.	N.D.	N.D.	N.D.	N.D.			Cation
C00346	Ethanolamine phosphate	140.013	15.8754	N.D.	N.D.	N.D.	N.D.	N.D.	N.D.	N.D.	N.D.	N.D.	N.D.	N.D.	N.D.	N.D.	N.D.	N.D.	N.D.	N.D.	N.D.	N.D.	N.D.	N.D.	N.D.	N.D.	N.D.	N.D.			Anion
C00354	F1,6P	338.99	10.7804	N.D.	N.D.	N.D.	N.D.	N.D.	N.D.	N.D.	N.D.	N.D.	N.D.	N.D.	N.D.	N.D.	N.D.	N.D.	N.D.	N.D.	N.D.	N.D.	N.D.	N.D.	N.D.	N.D.	N.D.	N.D.	C05378		Anion
C00085	F6P	259.024	13.084	46.0913	N.D.	N.D.	N.D.	N.D.	N.D.	15.212	N.D.	N.D.	17.4298	N.D.	84.7004	N.D.	N.D.	N.D.	N.D.	N.D.	N.D.	N.D.	N.D.	N.D.	N.D.	N.D.	N.D.	N.D.	C05345		Anion
C00016	FAD	784.153	16.1253	N.D.	N.D.	105.309	108.626	108.913	N.D.	N.D.	N.D.	85.2503	N.D.	N.D.	N.D.	N.D.	N.D.	N.D.	N.D.	N.D.	N.D.	N.D.	N.D.	N.D.	N.D.	N.D.	N.D.	N.D.			Anion
C00504	Folate	440.134	12.8521	N.D.	N.D.	N.D.	N.D.	N.D.	N.D.	N.D.	N.D.	N.D.	N.D.	N.D.	N.D.	N.D.	N.D.	N.D.	N.D.	N.D.	N.D.	N.D.	N.D.	N.D.	N.D.	N.D.	N.D.	N.D.			Anion
C00122	Fumarate	115.005	9.30641	70.0219	40.2738	38.9207	28.0315	17.784	N.D.	27.8414	43.0842	N.D.	33.7379	N.D.	26.3944	33.0217	59.4997	379.455	40.9768	N.D.	31.6071	48.0318	N.D.	N.D.	20.9417	45.138	37.0669	N.D.			Anion
C00103	G1P	259.023	12.9547	33.9911	88.8977	32.692	142.332	37.1797	49.3559	11.8361	38.3243	55.3943	14.3282	20.6524	36.5622	N.D.	N.D.	N.D.	N.D.	N.D.	N.D.	N.D.	N.D.	N.D.	N.D.	N.D.	N.D.	N.D.	C00663		Anion
C00661	G3P	168.992	11.9309	N.D.	N.D.	N.D.	N.D.	N.D.	N.D.	N.D.	N.D.	N.D.	N.D.	N.D.	N.D.	N.D.	N.D.	N.D.	N.D.	N.D.	N.D.	N.D.	N.D.	N.D.	N.D.	N.D.	N.D.	N.D.	C00118		Anion
C00092	G6P	259.023	13.1226	194.573	986.431	324.435	1326.46	358.704	367.087	69.3489	258.401	306.332	82.6703	158.715	299.941	N.D.	N.D.	N.D.	N.D.	N.D.	N.D.	N.D.	N.D.	N.D.	N.D.	N.D.	N.D.	N.D.	C00668		Anion
C00334	GABA	104.071	11.9083	47.9533	50.7103	50.55	64.7967	53.1582	53.079	60.4282	52.644	53.1098	47.1606	67.1967	48.283	114.446	156.162	278.342	122.274	102.632	123.08	130.106	141.704	114.376	102.491	121.667	129.541	102.704			Cation
C04037	Galacturonate 1-phosphate	273.003	11.0481	N.D.	N.D.	N.D.	N.D.	N.D.	N.D.	N.D.	N.D.	N.D.	N.D.	N.D.	N.D.	N.D.	N.D.	N.D.	N.D.	N.D.	N.D.	N.D.	N.D.	N.D.	N.D.	N.D.	N.D.	N.D.			Anion
C01181	gamma-Butyrobetaine	146.118	12.5608	128.397	110.111	136.515	116.238	127.425	106.436	117.28	111.891	144.585	203.549	129.046	181.617	5.39463	8.672	74.5134	6.40029	5.22142	7.90008	6.69503	8.94617	7.39904	6.91821	5.45499	6.58986	7.90396			Cation
-	gamma-Glu-2AB	233.113	19.9776	N.D.	N.D.	N.D.	N.D.	N.D.	N.D.	N.D.	N.D.	N.D.	N.D.	N.D.	N.D.	N.D.	N.D.	N.D.	N.D.	N.D.	N.D.	N.D.	N.D.	N.D.	N.D.	N.D.	N.D.	N.D.			Cation
C00669	gamma-Glu-cys	251.077	20.6392	N.D.	N.D.	N.D.	N.D.	N.D.	N.D.	N.D.	N.D.	N.D.	N.D.	N.D.	N.D.	34.1368	27.3906	29.3655	32.3628	33.8826	23.42	38.0946	34.9477	36.1453	30.0352	40.9311	49.17	32.9394			Cation
C01035	gamma-Guanidinobutyrate	146.093	12.8467	3.86008	2.75406	5.31084	5.32995	4.19052	3.45409	6.8949	6.80715	5.54226	3.61871	6.10188	5.21093	77.1945	80.8401	83.8085	98.5747	82.9685	105.889	94.51	110.026	117.872	111.116	117.232	121.711	119.497			Cation
C00035	GDP	442.018	12.5378	N.D.	N.D.	N.D.	N.D.	N.D.	N.D.	N.D.	N.D.	N.D.	N.D.	N.D.	N.D.	N.D.	N.D.	N.D.	N.D.	N.D.	N.D.	N.D.	N.D.	N.D.	N.D.	N.D.	N.D.	N.D.			Anion
C00096	GDP-mannose	604.07	15.2889	N.D.	N.D.	N.D.	N.D.	N.D.	N.D.	N.D.	N.D.	N.D.	N.D.	N.D.	N.D.	N.D.	N.D.	N.D.	N.D.	N.D.	N.D.	N.D.	N.D.	N.D.	N.D.	N.D.	N.D.	N.D.			Anion
C00064	Gln	147.076	16.9211	551.115	1043.09	579.922	2903.27	745.045	865.427	1317.84	1488.84	927.461	948.043	1781.2	1278.93	6163.43	9217.44	5410.04	8375.68	5727.33	7691.88	13628.7	8196.71	9577.43	10801.5	5974.67	4905.41	13619.2	C00819	C00303	Cation
C00025	Glu	148.06	17.1726	39265.4	35015.9	38955.5	31409.2	42251.4	40701.7	34058	29312.5	34994.4	26133.1	26811.9	57275.9	18193.3	26265.6	37790.4	23955.8	16021.5	21806.8	27142.1	27138	20612.1	23202.9	19705.3	20808.2	17542.4	C00217	C00302	Cation
C00257	Gluconate	195.052	15.5995	N.D.	N.D.	N.D.	N.D.	N.D.	N.D.	N.D.	N.D.	N.D.	N.D.	N.D.	N.D.	N.D.	N.D.	N.D.	N.D.	N.D.	N.D.	N.D.	N.D.	N.D.	N.D.	N.D.	N.D.	N.D.			Anion
C03752	Glucosaminate	196.082	18.9023	N.D.	N.D.	N.D.	N.D.	N.D.	N.D.	N.D.	N.D.	N.D.	N.D.	N.D.	N.D.	19.676	19.5685	29.9087	25.168	24.7066	21.383	28.5771	25.5075	22.4635	22.8808	17.4267	18.7805	19.947			Cation
C00329	Glucosamine	180.086	14.5134	10.6157	122.759	45.8642	97.6702	40.5423	25.6542	25.4411	50.4547	47.224	20.956	38.5587	8.47021	177.768	97.9632	144.987	197.676	174.532	192.567	197.228	180.191	184.194	184.783	170.064	557.54	185.988			Cation
C00352	Glucosamine 6-phosphate	258.04	14.3108	N.D.	N.D.	N.D.	N.D.	N.D.	N.D.	N.D.	N.D.	N.D.	N.D.	N.D.	N.D.	N.D.	N.D.	N.D.	N.D.	N.D.	N.D.	N.D.	N.D.	N.D.	N.D.	N.D.	N.D.	N.D.			Anion
C00191	Glucuronate	193.036	15.5988	N.D.	N.D.	N.D.	N.D.	N.D.	N.D.	N.D.	N.D.	N.D.	N.D.	N.D.	N.D.	3453.22	4174.69	914.119	4093.2	3516.33	3806.59	3841.25	4683.14	3591.15	3784.02	4015.31	4459.31	3087.07	C16245		Anion
C01425	Glu-Glu	277.104	17.0868	5.13435	4.88625	3.78997	7.25706	4.61875	3.73349	3.02666	5.0471	3.54974	3.0197	2.17632	6.03759	5.37869	6.56589	9.01602	7.3038	4.09451	5.44107	5.88214	6.04109	6.39985	4.56496	4.36101	6.08135	3.74621			Cation
C00489	Glutarate	131.036	10.2561	202.281	485.908	356.365	568.588	316.221	407.787	239.77	381.066	318.918	168.278	431.91	258.925	N.D.	N.D.	N.D.	N.D.	N.D.	N.D.	N.D.	N.D.	N.D.	N.D.	N.D.	N.D.	N.D.			Anion
C00127	Glutathione(ox)	307.086	19.3635	N.D.	N.D.	N.D.	N.D.	N.D.	N.D.	N.D.	N.D.	N.D.	N.D.	N.D.	N.D.	6.20261	4.92439	6.32031	5.93772	3.69596	7.0839	8.05049	6.52189	4.68837	4.81933	4.00869	5.77333	6.52756			Cation
C00051	Glutathione(red)	308.092	21.1835	N.D.	N.D.	N.D.	N.D.	N.D.	N.D.	N.D.	N.D.	N.D.	N.D.	N.D.	N.D.	N.D.	N.D.	N.D.	N.D.	N.D.	N.D.	N.D.	N.D.	N.D.	N.D.	N.D.	N.D.	N.D.			Cation
C00037	Gly	76.04	12.8807	1412.6	939.175	1281	1066.91	1925.94	1095.73	1809.95	1761.57	1499.18	1145.15	1757.43	1432.37	5865.53	9587.61	9048.57	8244.21	5434.45	7800.15	14650.2	8107.84	10172.7	10921.1	5863.27	5045.78	14314.1			Cation
C00258	Glycerate	105.02	12.7786	626.481	N.D.	405.593	N.D.	429.356	418.268	449.558	405.473	512.814	527.881	493.618	N.D.	N.D.	418.756	N.D.	N.D.	N.D.	N.D.	N.D.	N.D.	N.D.	N.D.	N.D.	382.615	200.328			Anion
C00116	Glycerol	93.055	26.9823	10385.4	7276.43	10869.2	12070	8710.1	11737	8576.69	11764.5	10892.5	11909.5	7409.39	11301.2	6608.14	6851.34	7478.95	4636.32	9369.49	8161.26	7635.07	5043.73	6957.25	4686.41	5470.03	9153.6	3649.37			Cation
C00093	Glycerophosphate	171.007	11.691	412.564	783.236	369.434	1019.99	684.048	402.617	167.562	276.4	289.084	144.45	244.706	369.902	N.D.	N.D.	N.D.	N.D.	N.D.	N.D.	N.D.	N.D.	N.D.	N.D.	N.D.	N.D.	N.D.	C03189		Anion
C00670	Glycerophosphorylcholine	258.111	36.4726	N.D.	N.D.	N.D.	N.D.	N.D.	N.D.	N.D.	N.D.	N.D.	N.D.	N.D.	N.D.	44.6537	43.1085	31.6299	35.235	26.8975	39.7561	57.9924	45.1053	39.4568	23.5034	47.2416	39.6059	47.8654			Cation
C01921	Glycocholate	464.302	20.1938	N.D.	N.D.	N.D.	N.D.	N.D.	N.D.	N.D.	N.D.	N.D.	N.D.	N.D.	N.D.	N.D.	N.D.	N.D.	N.D.	N.D.	N.D.	N.D.	N.D.	N.D.	N.D.	N.D.	N.D.	N.D.			Anion
C00160	Glycolate	75.0092	11.4644	688.412	1405.56	950.586	1035.55	381.541	1253.47	766.246	1005.77	764.79	623.689	834.542	194.093	N.D.	249.798	N.D.	N.D.	N.D.	N.D.	N.D.	N.D.	413.322	278.067	263.45	321.141	229.378			Anion
C02037	Gly-Gly	133.06	13.0096	5.62401	7.61084	7.91339	7.6193	5.65442	3.00334	10.6095	7.46193	9.13513	6.96682	7.93943	4.40379	27.0705	35.7452	70.0893	31.6552	29.4342	31.7621	52.0379	29.4845	39.1856	43.2825	37.4678	31.1091	35.3206			Cation
C02155	Gly-Leu	189.123	15.3252	28.4621	22.3986	28.5141	26.7117	33.0375	23.5823	37.8769	42.0868	34.3307	37.9442	29.9329	29.2936	64.8649	66.0156	66.4281	61.8211	57.1173	64.0476	68.2176	74.5377	62.9724	58.88	68.8432	54.6701	65.9045			Cation
C00048	Glyoxylate	72.9938	11.8783	N.D.	N.D.	N.D.	N.D.	N.D.	N.D.	N.D.	N.D.	N.D.	N.D.	N.D.	N.D.	N.D.	N.D.	N.D.	N.D.	N.D.	N.D.	N.D.	N.D.	N.D.	N.D.	N.D.	N.D.	N.D.			Anion
C00144	GMP	362.052	13.9419	N.D.	N.D.	N.D.	N.D.	N.D.	N.D.	N.D.	N.D.	N.D.	N.D.	N.D.	N.D.	N.D.	N.D.	N.D.	N.D.	N.D.	N.D.	N.D.	N.D.	N.D.	N.D.	N.D.	N.D.	N.D.			Anion
C08304	Gramine	175.124	13.0673	N.D.	N.D.	N.D.	N.D.	N.D.	N.D.	N.D.	N.D.	N.D.	N.D.	N.D.	N.D.	N.D.	N.D.	N.D.	N.D.	N.D.	N.D.	N.D.	N.D.	N.D.	N.D.	N.D.	N.D.	N.D.			Cation
C00044	GTP	521.983	12.1083	N.D.	N.D.	N.D.	N.D.	N.D.	N.D.	N.D.	N.D.	N.D.	N.D.	N.D.	N.D.	N.D.	N.D.	N.D.	N.D.	N.D.	N.D.	N.D.	N.D.	N.D.	N.D.	N.D.	N.D.	N.D.			Anion
C00581	Guanidinoacetate	118.062	12.7727	N.D.	N.D.	N.D.	N.D.	N.D.	N.D.	6.95203	N.D.	N.D.	N.D.	4.76135	N.D.	9.92429	11.0626	11.7618	11.6968	4.44739	9.73631	8.43845	10.6856	12.3871	10.8737	8.27328	10.8299	10.2109			Cation
C03139	Guanidinosuccinate	176.067	15.8494	N.D.	N.D.	N.D.	N.D.	N.D.	N.D.	N.D.	N.D.	N.D.	N.D.	N.D.	N.D.	14.0824	15.0319	15.6401	9.32712	11.6371	17.5289	15.5044	13.1616	20.2419	17.4352	13.359	18.3421	10.9846			Cation
C00242	Guanine	152.057	12.8655	94.0118	55.7193	36.7876	47.1866	30.8063	41.598	28.5879	37.2885	53.359	39.3065	55.4548	33.0981	27.1806	31.9923	64.6742	41.1915	27.4006	33.6149	42.2687	19.6354	7.92724	32.6209	36.1893	25.4937	44.5397			Cation
C00387	Guanosine	284.1	19.8473	84.3859	58.1369	65.2107	48.9427	37.9464	54.4031	58.8959	39.2239	46.7943	51.4169	69.3086	67.938	588.853	613.902	108.226	788.559	508.672	683.949	537.225	613.088	543.751	712.018	729.651	488.857	626.457			Cation
C09209	Harman	183.092	13.3532	N.D.	N.D.	N.D.	N.D.	N.D.	N.D.	N.D.	N.D.	N.D.	N.D.	N.D.	N.D.	N.D.	N.D.	N.D.	N.D.	N.D.	N.D.	N.D.	N.D.	N.D.	N.D.	N.D.	N.D.	N.D.			Cation
C17714	Heptanoate	129.093	14.7832	N.D.	N.D.	N.D.	N.D.	N.D.	N.D.	N.D.	N.D.	N.D.	N.D.	N.D.	N.D.	N.D.	N.D.	N.D.	N.D.	N.D.	N.D.	N.D.	N.D.	N.D.	N.D.	N.D.	N.D.	N.D.			Anion
C01585	Hexanoate	115.077	14.3	51.9537	177.393	103.457	107.345	100.902	130.595	67.3993	74.4278	73.2354	49.2722	96.2172	59.5572	19.2994	24.2369	N.D.	21.3306	N.D.	17.3091	17.8497	N.D.	N.D.	N.D.	N.D.	20.2966	12.7536			Anion
C08306	Hexylamine	102.128	12.0278	N.D.	N.D.	N.D.	N.D.	N.D.	N.D.	N.D.	N.D.	N.D.	N.D.	N.D.	N.D.	N.D.	N.D.	N.D.	N.D.	N.D.	N.D.	N.D.	N.D.	N.D.	N.D.	N.D.	N.D.	N.D.			Cation
C01586	Hippurate	178.052	15.0305	N.D.	N.D.	N.D.	N.D.	N.D.	N.D.	N.D.	N.D.	N.D.	N.D.	N.D.	N.D.	N.D.	N.D.	N.D.	N.D.	N.D.	N.D.	N.D.	N.D.	N.D.	N.D.	N.D.	N.D.	N.D.			Anion
C00135	His	156.077	11.2655	178.187	132.552	141.408	251.208	302.171	147.407	239.795	268.77	236.759	163.538	225.794	363.887	935.752	1659.6	1492.28	1299.33	898.167	1200.42	2563.15	1290.88	1555.73	1843.63	999.871	895.703	2556.94	C06419	C00768	Cation
C00388	Histamine	112.087	7.26777	N.D.	5.75771	1.58374	1.32976	1.8939	N.D.	1.38577	N.D.	N.D.	N.D.	3.59639	N.D.	N.D.	N.D.	3.28529	N.D.	N.D.	N.D.	1.87838	N.D.	N.D.	N.D.	1.3332	1.6902	N.D.			Cation
C00860	Histidinol	142.096	8.01039	N.D.	4.07041	N.D.	3.71888	N.D.	N.D.	N.D.	N.D.	N.D.	N.D.	N.D.	N.D.	5.24249	5.22863	5.72476	6.0532	4.06981	6.32379	5.88255	4.22453	6.18492	5.68988	5.51625	5.13057	4.43816			Cation
C00884	Homocarnosine	121.068	10.6544	N.D.	N.D.	N.D.	N.D.	N.D.	N.D.	N.D.	N.D.	N.D.	N.D.	N.D.	N.D.	N.D.	N.D.	N.D.	N.D.	N.D.	N.D.	N.D.	N.D.	N.D.	N.D.	N.D.	N.D.	N.D.			Cation
C00155	Homocysteine	136.043	16.4965	N.D.	N.D.	N.D.	N.D.	N.D.	N.D.	N.D.	N.D.	N.D.	N.D.	N.D.	N.D.	N.D.	N.D.	N.D.	N.D.	N.D.	N.D.	N.D.	N.D.	N.D.	N.D.	N.D.	N.D.	N.D.	C05330		Cation
C01817	Homocystine	269.063	15.0347	N.D.	N.D.	N.D.	N.D.	N.D.	N.D.	N.D.	N.D.	N.D.	N.D.	N.D.	N.D.	N.D.	N.D.	N.D.	N.D.	N.D.	N.D.	N.D.	N.D.	N.D.	N.D.	N.D.	N.D.	N.D.			Cation
C00263	Homoserine	120.066	15.8082	51.5561	147.057	72.2723	172.677	74.6308	68.0768	67.1152	95.1777	89.3371	65.8949	141.573	97.2939	8.62465	7.2757	5.59809	6.19221	7.70559	10.0424	9.12027	7.55862	10.2832	11.6823	9.1954	10.0083	12.6658			Cation
C05582	Homovanillate	181.051	15.3909	N.D.	59.18	N.D.	84.699	N.D.	N.D.	N.D.	N.D.	N.D.	N.D.	N.D.	N.D.	N.D.	N.D.	N.D.	N.D.	N.D.	N.D.	N.D.	N.D.	N.D.	N.D.	N.D.	N.D.	N.D.			Anion
C01015	Hydroxyproline	132.065	19.114	133.215	219.719	353.79	241.181	186.061	262.134	114.671	284.909	271.409	93.1206	237.993	221.332	1200.49	1643.36	1658.15	1734.34	1320.92	1427.35	1835.94	1690.27	1536.24	1618.54	1299.27	1517.26	1559.48			Cation
C07044	Hydroxyurea	77.0354	37.1106	N.D.	N.D.	N.D.	N.D.	N.D.	N.D.	N.D.	N.D.	N.D.	N.D.	N.D.	N.D.	N.D.	N.D.	N.D.	N.D.	N.D.	N.D.	N.D.	N.D.	N.D.	N.D.	N.D.	N.D.	N.D.			Cation
C00519	Hypotaurine	110.027	30.0414	25.4209	59.947	39.941	73.8918	64.5396	39.8718	39.2741	41.3143	19.4074	17.2414	64.9573	23.3464	31.4787	46.1037	52.8254	41.709	31.4552	45.0386	33.6526	50.2914	52.0611	43.6487	29.3443	34.9097	40.0242			Cation
C00262	Hypoxanthine	137.046	17.3961	1509.2	2201.14	1615.28	1279.8	2020.02	865.514	1010.41	1080.26	908.174	684.149	1050.94	999.02	256.619	210.851	519.734	182.32	214.237	195.666	225.258	255.387	233.209	176.07	191.863	174.142	223.045			Cation
C10600	Ibotenate	159.04	30.1767	N.D.	N.D.	N.D.	N.D.	N.D.	N.D.	N.D.	N.D.	N.D.	N.D.	N.D.	N.D.	N.D.	N.D.	N.D.	N.D.	N.D.	N.D.	N.D.	N.D.	N.D.	N.D.	N.D.	N.D.	N.D.			Cation
C00104	IDP	427.007	12.2239	N.D.	N.D.	N.D.	N.D.	N.D.	N.D.	N.D.	N.D.	N.D.	N.D.	N.D.	N.D.	N.D.	N.D.	N.D.	N.D.	N.D.	N.D.	N.D.	N.D.	N.D.	N.D.	N.D.	N.D.	N.D.			Anion
C00407	Ile	132.102	16.0644	196.751	258.783	234.064	436.364	305.695	207.213	333.447	299.081	281.459	182.718	302.556	216.821	1123.74	1823.81	1228.31	1284.46	1063.48	1428.74	2731.27	1304.96	1862.64	1901.3	1153.06	989.06	2727.68	C06418	C16434	Cation
C02835	Imidazole-4-acetate	127.05	12.4164	N.D.	N.D.	N.D.	N.D.	N.D.	N.D.	N.D.	N.D.	N.D.	N.D.	N.D.	N.D.	N.D.	N.D.	N.D.	N.D.	N.D.	N.D.	N.D.	N.D.	N.D.	N.D.	N.D.	N.D.	N.D.			Cation
C00130	IMP	347.041	13.4463	N.D.	N.D.	N.D.	N.D.	N.D.	N.D.	N.D.	N.D.	N.D.	N.D.	N.D.	N.D.	N.D.	N.D.	N.D.	N.D.	N.D.	N.D.	N.D.	N.D.	N.D.	N.D.	N.D.	N.D.	N.D.			Anion
C02043	Indolelactate	204.067	15.5183	N.D.	N.D.	N.D.	N.D.	N.D.	N.D.	N.D.	N.D.	N.D.	N.D.	N.D.	N.D.	N.D.	N.D.	N.D.	N.D.	N.D.	N.D.	N.D.	N.D.	N.D.	N.D.	N.D.	N.D.	N.D.			Anion
C00637	Indole-3-acetaldehyde	160.077	37.3894	N.D.	N.D.	N.D.	N.D.	N.D.	N.D.	N.D.	N.D.	N.D.	N.D.	N.D.	N.D.	N.D.	N.D.	N.D.	N.D.	N.D.	N.D.	N.D.	N.D.	N.D.	N.D.	N.D.	N.D.	N.D.			Cation
C02693	Indole-3-acetamide	175.086	37.4277	N.D.	N.D.	N.D.	N.D.	N.D.	N.D.	N.D.	N.D.	N.D.	N.D.	N.D.	N.D.	N.D.	N.D.	N.D.	N.D.	N.D.	N.D.	N.D.	N.D.	N.D.	N.D.	N.D.	N.D.	N.D.			Cation
C00954	Indole-3-acetate	176.08	37.7164	N.D.	N.D.	N.D.	N.D.	N.D.	N.D.	N.D.	N.D.	N.D.	N.D.	N.D.	N.D.	N.D.	N.D.	N.D.	N.D.	N.D.	N.D.	N.D.	N.D.	N.D.	N.D.	N.D.	N.D.	N.D.			Cation
C00955	Indole-3-ethanol	162.098	37.2759	33.6851	31.1085	41.8413	44.6631	34.9854	33.8156	33.8717	33.465	37.4844	31.6686	20.2281	26.3154	33.8494	33.3575	28.1019	31.177	29.7686	38.1464	28.6424	40.8898	35.6559	36.2104	33.2293	29.821	30.818			Cation
C00294	Inosine	269.089	32.381	720.69	2345.68	2343.99	1523.9	1439.52	2393.56	1667.83	1458.95	1591.53	1034.11	2262.69	2694.04	882.469	861.761	328.485	929.306	748.908	907.847	840.791	966.233	842.216	814.808	891.597	662.94	836.928			Cation
C05123	Isethionate	124.992	11.9394	116.528	49.7603	94.3763	45.9134	64.7943	85.964	111.693	67.0204	76.4748	66.3092	123.34	74.2941	113.972	106.114	104.972	83.6566	106.001	122.416	112.083	80.9738	190.38	137.911	81.857	133.603	123.888			Anion
C02640	Isoamylamine	88.1124	11.5457	N.D.	N.D.	N.D.	N.D.	N.D.	N.D.	N.D.	N.D.	N.D.	N.D.	N.D.	N.D.	N.D.	N.D.	N.D.	N.D.	N.D.	N.D.	N.D.	N.D.	N.D.	N.D.	N.D.	N.D.	N.D.			Cation
C02787	Isobutylamine	74.0973	10.9411	N.D.	N.D.	N.D.	N.D.	N.D.	N.D.	N.D.	N.D.	N.D.	N.D.	N.D.	N.D.	N.D.	N.D.	N.D.	N.D.	N.D.	N.D.	N.D.	N.D.	N.D.	N.D.	N.D.	N.D.	N.D.			Cation
C00630	Isobutyryl CoA	417.572	13.0627	N.D.	N.D.	N.D.	N.D.	N.D.	N.D.	N.D.	N.D.	N.D.	N.D.	N.D.	N.D.	N.D.	N.D.	N.D.	N.D.	N.D.	N.D.	N.D.	N.D.	N.D.	N.D.	N.D.	N.D.	N.D.			Anion
C00311	Isocitrate	191.019	9.11159	N.D.	N.D.	N.D.	N.D.	N.D.	N.D.	N.D.	N.D.	N.D.	N.D.	N.D.	N.D.	18.0302	23.0481	17.8009	19.8008	19.742	39.7845	25.8695	20.3204	41.7561	22.3034	22.0326	24.2071	7.84601			Anion
C02421	Isonicotinamide	123.055	11.3045	N.D.	N.D.	N.D.	N.D.	N.D.	N.D.	N.D.	N.D.	N.D.	N.D.	N.D.	N.D.	N.D.	N.D.	N.D.	N.D.	N.D.	N.D.	N.D.	N.D.	N.D.	N.D.	N.D.	N.D.	N.D.			Cation
C05771	Isopropanolamine	76.0765	10.8364	6.56038	18.1013	35.138	60.8006	17.0717	17.8008	22.6769	51.8252	35.1778	20.0604	44.1568	10.7538	N.D.	N.D.	N.D.	N.D.	N.D.	N.D.	N.D.	N.D.	N.D.	N.D.	N.D.	N.D.	N.D.	C03194		Cation
C00490	Itaconate	129.02	9.88662	N.D.	N.D.	N.D.	N.D.	N.D.	N.D.	N.D.	N.D.	N.D.	N.D.	N.D.	N.D.	N.D.	N.D.	N.D.	N.D.	N.D.	N.D.	N.D.	N.D.	N.D.	N.D.	N.D.	N.D.	N.D.			Anion
C00081	ITP	506.973	11.8468	N.D.	N.D.	N.D.	N.D.	N.D.	N.D.	N.D.	N.D.	N.D.	N.D.	N.D.	N.D.	N.D.	N.D.	N.D.	N.D.	N.D.	N.D.	N.D.	N.D.	N.D.	N.D.	N.D.	N.D.	N.D.			Anion
C00328	Kynurenine	209.093	15.4155	N.D.	N.D.	N.D.	N.D.	N.D.	N.D.	N.D.	N.D.	N.D.	N.D.	N.D.	N.D.	5.92668	4.87699	5.67527	5.42488	6.70037	7.40697	10.8598	7.77022	9.5176	6.68751	3.39726	9.01647	4.42607	C01718		Cation
C00186	Lactate	89.0247	12.5102	1430.6	2819.92	1002.69	2138.52	2137.77	1116.61	3429.76	2149.25	16710.8	1081.26	15276.1	1116.73	4477.15	3779.09	2459.84	3263.59	4233.55	5280.79	4966.88	3750.49	5396.79	2648.43	3856.12	3702.71	2685.21	C00256		Anion
C00123	Leu	132.102	16.2328	301.17	420.299	346.541	647.968	663.027	304.416	670.317	477.391	452.928	309.916	515.747	208.722	1756.61	2527.04	1679.77	1708.71	1604.14	2028.68	3498.1	1845.91	2557.11	2483.45	1626.19	1370.36	3631.07	C01570	C16439	Cation
C11331	Leu-Leu-Tyr	408.25	18.9285	N.D.	N.D.	N.D.	N.D.	N.D.	N.D.	N.D.	N.D.	N.D.	N.D.	N.D.	N.D.	N.D.	N.D.	N.D.	N.D.	N.D.	N.D.	N.D.	N.D.	N.D.	N.D.	N.D.	N.D.	N.D.			Cation
C00047	Lys	147.113	10.5917	1125.43	1802.26	2298.23	2720.37	2132.71	1615.44	1884.57	2288.78	1856.14	1250.13	1849.35	1780.94	4908.21	7495.65	8619.45	6608.04	4541.42	6491.72	9396.42	7317.74	7013.71	8320.09	5314.97	4621.69	8826.26	C00739	C16440	Cation
C01930	Lysinamide	146.129	8.59277	N.D.	N.D.	N.D.	N.D.	N.D.	N.D.	N.D.	N.D.	N.D.	N.D.	N.D.	N.D.	N.D.	N.D.	N.D.	N.D.	N.D.	N.D.	N.D.	N.D.	N.D.	N.D.	N.D.	N.D.	N.D.			Cation
C00711	Malate	133.015	9.63588	318.22	236.829	214.609	221.4	209.984	171.988	128.929	155.04	176.947	199.908	168.356	180.625	143.026	178.296	603.903	120.425	101.023	126.05	164.429	141.65	133	86.85	107.652	112.772	118.74	C00149	C00497	Anion
C00383	Malonate	103.004	8.97127	30.1305	74.2071	56.5739	60.0849	35.3084	72.764	39.5806	34.5592	125.619	22.252	94.2511	30.2858	496.209	545.653	686.551	383.966	611.214	660.043	628.825	316.85	767.53	452.114	403.389	494.071	406.978			Anion
C00083	Malonyl CoA	425.552	11.7286	N.D.	N.D.	N.D.	N.D.	N.D.	N.D.	N.D.	N.D.	N.D.	N.D.	N.D.	N.D.	N.D.	N.D.	N.D.	N.D.	N.D.	N.D.	N.D.	N.D.	N.D.	N.D.	N.D.	N.D.	N.D.			Anion
C03570	Mannosamine	180.091	14.2602	N.D.	N.D.	N.D.	N.D.	N.D.	N.D.	N.D.	N.D.	N.D.	N.D.	N.D.	N.D.	54.1596	57.7822	75.9267	61.5282	57.9685	52.5339	68.0789	58.3743	56.0985	62.9089	55.7314	176.58	55.7064			Cation
C08737	Melamine	127.073	11.781	N.D.	N.D.	N.D.	N.D.	N.D.	N.D.	N.D.	N.D.	N.D.	N.D.	N.D.	N.D.	N.D.	N.D.	N.D.	N.D.	N.D.	N.D.	N.D.	N.D.	N.D.	N.D.	N.D.	N.D.	N.D.			Cation
C01598	Melatonin	233.128	37.2672	N.D.	N.D.	N.D.	N.D.	N.D.	N.D.	N.D.	N.D.	N.D.	N.D.	N.D.	N.D.	N.D.	N.D.	N.D.	N.D.	N.D.	N.D.	N.D.	N.D.	N.D.	N.D.	N.D.	N.D.	N.D.			Cation
C00073	Met	150.058	16.8823	196.382	346.086	297.643	423.766	355.018	198.073	268.572	244.74	242.572	109.225	188.79	123.218	292.324	366.539	332.75	300.319	260.984	308.121	534.515	298.097	384.242	360.096	233.761	227.343	517.48			Cation
C07151	Metformin	130.109	8.58947	N.D.	N.D.	N.D.	N.D.	N.D.	N.D.	N.D.	N.D.	N.D.	N.D.	N.D.	N.D.	N.D.	N.D.	N.D.	N.D.	N.D.	N.D.	N.D.	N.D.	N.D.	N.D.	N.D.	N.D.	N.D.			Cation
C11145	Methanesulfonate	94.9814	10.4564	N.D.	N.D.	N.D.	N.D.	N.D.	N.D.	N.D.	N.D.	N.D.	N.D.	N.D.	N.D.	N.D.	N.D.	N.D.	N.D.	N.D.	N.D.	N.D.	N.D.	N.D.	N.D.	N.D.	N.D.	N.D.			Anion
C02989	Methionine sulfoxide	166.054	18.8154	58.3584	26.5157	80.444	67.9993	78.2828	60.2424	116.861	108.328	86.5351	118.734	134.054	108.03	83.2161	107.832	47.7118	107.388	85.538	107	166.452	100.015	139.441	136.963	95.984	107.112	196.705			Cation
C03510	Methionine sulfoximine	181.065	13.08	N.D.	N.D.	N.D.	N.D.	N.D.	N.D.	N.D.	N.D.	N.D.	N.D.	N.D.	N.D.	N.D.	N.D.	N.D.	N.D.	N.D.	N.D.	N.D.	N.D.	N.D.	N.D.	N.D.	N.D.	N.D.	C03829		Cation
C02704	Methyl sulfate	110.977	10.3612	N.D.	16.3036	N.D.	N.D.	N.D.	N.D.	N.D.	N.D.	N.D.	N.D.	N.D.	9.44591	N.D.	N.D.	N.D.	N.D.	N.D.	N.D.	N.D.	N.D.	N.D.	N.D.	N.D.	N.D.	N.D.			Anion
C02294	Methylguanidine	74.0714	9.4894	N.D.	N.D.	N.D.	N.D.	N.D.	N.D.	N.D.	N.D.	N.D.	N.D.	N.D.	N.D.	N.D.	N.D.	N.D.	N.D.	N.D.	N.D.	N.D.	N.D.	N.D.	N.D.	N.D.	N.D.	N.D.			Cation
C03173	(Methylthio)acetate	105	12.5924	N.D.	N.D.	N.D.	N.D.	N.D.	N.D.	N.D.	N.D.	N.D.	N.D.	N.D.	N.D.	N.D.	N.D.	N.D.	N.D.	N.D.	N.D.	N.D.	N.D.	N.D.	N.D.	N.D.	N.D.	N.D.			Anion
C00587	m-Hydroxybenzoate	137.025	13.8715	N.D.	N.D.	N.D.	N.D.	N.D.	N.D.	N.D.	N.D.	N.D.	N.D.	N.D.	N.D.	N.D.	N.D.	N.D.	N.D.	N.D.	N.D.	N.D.	N.D.	N.D.	N.D.	N.D.	N.D.	N.D.			Anion
C00879	Mucate	209.031	10.9783	N.D.	N.D.	N.D.	N.D.	N.D.	N.D.	N.D.	N.D.	N.D.	N.D.	N.D.	N.D.	200.318	150.551	87.9333	177.133	156.162	161.792	220.126	213.925	265.485	155.32	168.113	183.867	167.533			Anion
C06470	Muramate	252.109	17.1919	N.D.	N.D.	N.D.	N.D.	N.D.	N.D.	N.D.	N.D.	N.D.	N.D.	N.D.	N.D.	N.D.	N.D.	N.D.	N.D.	N.D.	N.D.	N.D.	N.D.	N.D.	N.D.	N.D.	N.D.	N.D.			Cation
C08311	Muscimol	115.051	12.0278	N.D.	N.D.	N.D.	N.D.	N.D.	N.D.	N.D.	N.D.	N.D.	N.D.	N.D.	N.D.	N.D.	N.D.	N.D.	N.D.	N.D.	N.D.	N.D.	N.D.	N.D.	N.D.	N.D.	N.D.	N.D.			Cation
C01026	N,N-Dimethylglycine	104.071	17.2328	46.7957	35.9829	28.8302	54.4577	17.2378	9.65009	47.1753	67.4743	29.8672	49.0608	47.2654	23.9897	N.D.	4.98851	N.D.	4.89555	4.86786	N.D.	4.83789	8.4051	6.83828	4.25149	N.D.	N.D.	7.02102			Cation
C03413	N1,N12-Diacetylspermine	144.126	11.7079	1.49938	11.5912	6.79856	13.315	5.71076	7.4378	3.16971	10.9741	6.49877	3.62253	9.63544	1.08398	N.D.	N.D.	N.D.	N.D.	N.D.	N.D.	N.D.	N.D.	N.D.	N.D.	N.D.	N.D.	N.D.			Cation
-	N1,N8-Diacetylspermidine	230.185	16.1228	7.592	29.3301	40.9141	28.7702	17.2575	11.528	12.9488	15.2974	6.60363	7.36216	11.3747	5.86264	1.05767	2.03282	9.0306	1.92102	1.21249	1.07892	1.24422	2.41647	1.48735	1.69638	1.42041	1.8518	1.35347			Cation
C00612	N1-Acetylspermidine	188.176	9.75931	26.5519	157.21	104.486	118.17	60.2348	66.4487	39.312	87.2312	64.5256	28.6724	60.7085	22.9638	15.994	22.7334	52.8541	16.4388	15.3314	18.9422	23.6908	16.5256	18.9894	22.2245	14.7538	20.4305	21.4393			Cation
C02567	N1-Acetylspermine	123.12	8.49692	N.D.	N.D.	N.D.	N.D.	N.D.	N.D.	N.D.	N.D.	N.D.	N.D.	N.D.	N.D.	N.D.	N.D.	N.D.	N.D.	N.D.	N.D.	N.D.	N.D.	N.D.	N.D.	N.D.	N.D.	N.D.			Cation
C03793	N6,N6,N6-Trimethyllysine	189.16	11.0902	9.89217	22.199	25.4283	16.0939	17.31	16.1351	15.1284	20.6987	24.1146	14.1446	20.1244	16.1831	27.2421	33.8711	40.0991	31.4796	30.6016	34.754	39.3187	34.8844	32.0104	35.7553	31.4488	31.8689	35.6724			Cation
C03795	N6-Methyl-2'-deoxyadenosine	266.125	15.692	N.D.	N.D.	N.D.	N.D.	N.D.	N.D.	N.D.	N.D.	N.D.	N.D.	N.D.	N.D.	N.D.	N.D.	N.D.	N.D.	N.D.	N.D.	N.D.	N.D.	N.D.	N.D.	N.D.	N.D.	N.D.			Cation
C01029	N8-Acetylspermidine	188.176	9.88051	2.32276	9.68012	9.34546	8.78895	6.13618	7.06776	4.47522	7.75039	7.29661	2.60165	10.2589	3.90293	2.86114	2.73747	31.2998	2.0565	1.99714	3.68532	2.89833	2.02703	3.02366	2.94331	2.17917	3.49586	2.24778			Cation
C01042	N-Acetylaspartate	174.042	10.7952	395.416	179.081	164.399	110.091	326.927	213.257	224.388	284.218	171.598	216.267	122.265	333.716	N.D.	N.D.	N.D.	N.D.	N.D.	N.D.	N.D.	N.D.	N.D.	N.D.	N.D.	N.D.	N.D.			Anion
C01073	N-Acetyl-beta-alanine	130.051	14.3264	19.5076	19.4742	13.4845	22.7878	20.8457	13.5136	25.2873	12.5479	46.5981	N.D.	54.2521	N.D.	224.753	341.84	454.421	255.781	303.214	373.059	532.885	295.067	378.412	285.16	243.244	343.766	270.668			Anion
C00140	N-Acetylglucosamine	222.097	37.2235	328.391	440.747	336.965	524.118	416.958	324.193	444.923	308.62	618.927	393.959	492.199	168.458	415.462	353.129	379.125	512.179	433.267	436.186	364.379	581.406	447.642	426.753	475.458	441.511	401.646			Cation
C04501	N-Acetylglucosamine 1-phosphate	300.05	13.5043	113.093	162.528	140.021	290.606	205.965	178.34	90.588	195.748	164.677	87.4604	146.188	176.706	N.D.	N.D.	N.D.	N.D.	N.D.	N.D.	N.D.	N.D.	N.D.	N.D.	N.D.	N.D.	N.D.	C04256		Anion
C00357	N-Acetylglucosamine 6-phosphate	300.049	13.9358	N.D.	N.D.	N.D.	31.9513	18.6849	N.D.	N.D.	N.D.	31.083	14.7098	N.D.	N.D.	N.D.	N.D.	N.D.	N.D.	N.D.	N.D.	N.D.	N.D.	N.D.	N.D.	N.D.	N.D.	N.D.			Anion
C01239	N-Acetylglucosylamine	221.112	15.5467	N.D.	N.D.	N.D.	N.D.	N.D.	N.D.	N.D.	N.D.	N.D.	N.D.	N.D.	N.D.	27.7302	20.2292	21.1291	33.2124	27.2427	20.9988	31.4675	18.5974	23.3955	19.7193	22.6552	19.207	24.9962			Cation
C00624	N-Acetylglutamate	188.057	11.251	423.408	278.909	398.583	284.511	555.943	437.716	373.511	350.171	356.331	275.013	276.96	530.784	N.D.	N.D.	23.3879	10.1096	N.D.	N.D.	N.D.	N.D.	19.3422	N.D.	N.D.	N.D.	N.D.			Anion
C02997	N-Acetylhistidine	198.088	15.3783	11.4269	4.80442	9.18781	6.33558	15.4067	9.78074	19.1635	8.91438	7.34542	8.30531	18.2429	17.1242	46.1932	62.085	64.7861	58.8039	56.9851	62.4165	53.792	56.2299	73.046	60.4647	50.1867	67.0201	57.1341			Cation
C02710	N-Acetylleucine	172.098	15.964	N.D.	N.D.	N.D.	N.D.	N.D.	N.D.	N.D.	N.D.	N.D.	N.D.	N.D.	N.D.	N.D.	N.D.	N.D.	N.D.	N.D.	N.D.	N.D.	N.D.	N.D.	N.D.	N.D.	N.D.	N.D.			Anion
C02712	N-Acetylmethionine	190.055	15.5829	34.7955	58.3933	47.1455	N.D.	38.5624	38.5582	32.2562	47.7581	N.D.	N.D.	34.2913	41.8973	23.5499	39.5866	70.5314	33.8301	37.6839	46.3526	59.4385	23.2801	40.7402	36.8231	25.791	35.0941	37.0367			Anion
C02713	N-Acetylmuramate	292.105	17.7398	46.9468	32.0114	93.0697	N.D.	24.3145	28.1986	N.D.	N.D.	N.D.	26.7376	N.D.	29.6257	N.D.	N.D.	30.9724	N.D.	N.D.	N.D.	N.D.	N.D.	N.D.	N.D.	N.D.	N.D.	N.D.			Anion
C00270	N-Acetylneuraminate	308.1	17.9378	205.401	61.188	69.2928	100.802	151.443	113.038	241.792	136.427	437.075	196.032	189.944	81.944	406.839	466.412	123.584	400.686	339.823	404.69	408.956	419.11	434.61	417.124	402.925	453.843	373.301			Anion
C00437	N-Acetylornithine	175.108	14.9584	13.3194	18.6026	15.3855	23.4327	19.3002	9.18363	17.9656	19.3583	22.243	15.7002	18.6554	10.7939	9.52397	9.50133	9.90372	8.51952	9.0196	9.03548	9.15521	8.89328	7.8507	9.77814	8.81354	5.6727	8.07901			Cation
C03519	N-Acetylphenylalanine	206.083	16.0489	N.D.	N.D.	N.D.	N.D.	N.D.	N.D.	N.D.	N.D.	N.D.	N.D.	N.D.	N.D.	N.D.	N.D.	N.D.	N.D.	N.D.	N.D.	N.D.	N.D.	N.D.	N.D.	N.D.	N.D.	N.D.			Anion
C02714	N-Acetylputrescine	131.118	13.1515	6.56869	5.24963	14.7762	10.6929	5.81336	2.336	7.54082	17.0011	11.6796	7.02859	10.47	8.19804	4.44989	5.7979	49.9255	4.08789	3.82345	5.27193	5.08018	3.68588	6.56603	4.67215	4.18007	4.03538	3.90262			Cation
-	N-Acetylvaline	160.097	38.3512	N.D.	N.D.	N.D.	N.D.	N.D.	N.D.	N.D.	N.D.	N.D.	N.D.	N.D.	N.D.	13.4742	13.9067	20.3403	14.2043	14.6254	16.2459	14.0543	12.7977	14.7377	14.172	11.2193	12.2907	10.1993			Cation
C00003	NAD+	662.103	20.5186	49.9998	128.197	245.556	727.361	220.043	184.546	128.546	345.073	282.255	122.002	138.966	176.023	N.D.	N.D.	N.D.	N.D.	N.D.	N.D.	N.D.	N.D.	N.D.	N.D.	N.D.	N.D.	N.D.			Anion
C00004	NADH	664.12	15.464	N.D.	N.D.	N.D.	N.D.	N.D.	N.D.	N.D.	N.D.	N.D.	N.D.	N.D.	N.D.	N.D.	N.D.	N.D.	N.D.	N.D.	N.D.	N.D.	N.D.	N.D.	N.D.	N.D.	N.D.	N.D.			Anion
C00006	NADP+	742.069	13.6428	N.D.	N.D.	N.D.	N.D.	N.D.	N.D.	N.D.	N.D.	N.D.	N.D.	N.D.	N.D.	N.D.	N.D.	N.D.	N.D.	N.D.	N.D.	N.D.	N.D.	N.D.	N.D.	N.D.	N.D.	N.D.			Anion
C00005	NADPH	371.54	12.1	N.D.	N.D.	N.D.	N.D.	N.D.	N.D.	N.D.	N.D.	N.D.	N.D.	N.D.	N.D.	N.D.	N.D.	N.D.	N.D.	N.D.	N.D.	N.D.	N.D.	N.D.	N.D.	N.D.	N.D.	N.D.			Anion
C04259	N-alpha,N-alpha-Dimethylhistidine	184.108	12.882	N.D.	N.D.	N.D.	N.D.	N.D.	N.D.	N.D.	N.D.	N.D.	N.D.	N.D.	N.D.	7.00863	8.20115	9.05222	6.29036	5.58832	8.01683	9.86894	8.31304	9.64085	9.2742	9.38049	8.10843	10.1914			Cation
C01670	N-alpha-Benzenolarginine ethylester	307.177	16.548	N.D.	N.D.	N.D.	N.D.	N.D.	N.D.	N.D.	N.D.	N.D.	N.D.	N.D.	N.D.	N.D.	N.D.	N.D.	N.D.	N.D.	N.D.	N.D.	N.D.	N.D.	N.D.	N.D.	N.D.	N.D.			Cation
-	n-Butyl a-Picolinate	180.102	16.3146	N.D.	N.D.	N.D.	N.D.	N.D.	N.D.	N.D.	N.D.	N.D.	N.D.	N.D.	N.D.	N.D.	N.D.	N.D.	N.D.	N.D.	N.D.	N.D.	N.D.	N.D.	N.D.	N.D.	N.D.	N.D.			Cation
C05829	N-Carbamylglutamate	189.052	11.0112	N.D.	N.D.	N.D.	N.D.	N.D.	N.D.	N.D.	N.D.	N.D.	N.D.	N.D.	N.D.	N.D.	N.D.	N.D.	N.D.	N.D.	N.D.	N.D.	N.D.	N.D.	N.D.	N.D.	N.D.	N.D.			Anion
C02727	N-epsilon-Acetyllysine	189.123	18.0896	22.8341	20.5041	42.3922	23.47	35.9012	22.998	30.8485	22.8704	21.9206	16.3626	18.1832	31.3216	7.2879	10.1946	12.0411	9.46747	7.41111	7.8446	11.6233	10.9937	7.26326	11.0686	7.03227	6.75027	10.1549			Cation
C01044	N-Formylaspartate	160.026	10.153	N.D.	N.D.	N.D.	N.D.	N.D.	N.D.	N.D.	N.D.	N.D.	N.D.	N.D.	N.D.	N.D.	N.D.	N.D.	N.D.	N.D.	N.D.	N.D.	N.D.	N.D.	N.D.	N.D.	N.D.	N.D.			Anion
C03145	N-Formylmethionine	176.039	14.7537	N.D.	N.D.	N.D.	N.D.	N.D.	N.D.	N.D.	N.D.	N.D.	N.D.	N.D.	N.D.	N.D.	N.D.	N.D.	N.D.	N.D.	N.D.	N.D.	N.D.	N.D.	N.D.	N.D.	N.D.	N.D.			Anion
C01047	N-gamma-Ethylglutamine	175.107	18.1624	N.D.	N.D.	N.D.	N.D.	N.D.	N.D.	N.D.	N.D.	N.D.	N.D.	N.D.	N.D.	N.D.	N.D.	N.D.	N.D.	N.D.	N.D.	N.D.	N.D.	N.D.	N.D.	N.D.	N.D.	N.D.			Cation
C00153	Nicotinamide	123.055	11.4141	33.6173	158.911	100.869	117.171	78.7481	97.5092	43.8964	58.8258	66.7218	48.3237	63.1973	70.1489	26.5872	18.2886	17.5303	25.6347	21.1633	21.3554	20.5405	18.584	19.012	20.4528	18.1496	24.0995	23.618			Cation
C00253	Nicotinate	122.026	13.1518	1080.71	1438.32	1218.43	1055.25	1083.04	870.061	1233.74	840.578	804.625	584.702	756.805	503.649	N.D.	N.D.	140.22	N.D.	N.D.	85.3911	N.D.	N.D.	66.5217	N.D.	N.D.	N.D.	61.6318			Anion
C00745	Nicotine	163.123	8.128	N.D.	N.D.	N.D.	N.D.	N.D.	N.D.	N.D.	N.D.	N.D.	N.D.	N.D.	N.D.	N.D.	N.D.	N.D.	N.D.	N.D.	N.D.	N.D.	N.D.	N.D.	N.D.	N.D.	N.D.	N.D.	C16150	C16386	Cation
C02721	N-Methylalanine	104.071	16.1531	38.503	119.413	134.577	134.545	86.9602	142.259	49.6599	78.4626	57.4352	25.1954	66.3439	159.076	N.D.	N.D.	N.D.	N.D.	N.D.	N.D.	N.D.	N.D.	N.D.	N.D.	N.D.	N.D.	N.D.			Cation
C02299	N-Methylaniline	108.081	11.4514	N.D.	N.D.	N.D.	N.D.	N.D.	N.D.	N.D.	N.D.	N.D.	N.D.	N.D.	N.D.	N.D.	N.D.	N.D.	N.D.	N.D.	N.D.	N.D.	N.D.	N.D.	N.D.	N.D.	N.D.	N.D.			Cation
C01046	N-Methylglutamate	162.076	20.1495	6.19956	11.9394	13.438	21.0525	8.28834	14.0632	6.91489	8.83573	7.14014	5.61976	10.0063	16.244	N.D.	N.D.	N.D.	N.D.	N.D.	N.D.	N.D.	N.D.	N.D.	N.D.	N.D.	N.D.	N.D.			Cation
C00455	NMN	335.065	34.7155	28.737	106.789	182.885	319.375	125.235	119.602	47.074	181.309	243.94	173.204	189.492	146.613	N.D.	N.D.	N.D.	N.D.	N.D.	N.D.	N.D.	N.D.	N.D.	N.D.	N.D.	N.D.	N.D.			Cation
C06213	N-omega-Methyltryptamine	175.124	13.3754	N.D.	N.D.	N.D.	N.D.	N.D.	N.D.	N.D.	N.D.	N.D.	N.D.	N.D.	N.D.	N.D.	N.D.	N.D.	N.D.	N.D.	N.D.	N.D.	N.D.	N.D.	N.D.	N.D.	N.D.	N.D.			Cation
C00547	Noradrenaline	170.083	14.0428	2.702	4.5965	N.D.	4.15812	N.D.	N.D.	2.91549	N.D.	N.D.	2.94724	2.72672	3.63512	N.D.	N.D.	4.57985	N.D.	N.D.	N.D.	4.01986	N.D.	N.D.	N.D.	3.22361	N.D.	N.D.			Cation
C06524	Nornicotine	149.107	7.85158	N.D.	N.D.	N.D.	N.D.	N.D.	N.D.	N.D.	N.D.	N.D.	N.D.	N.D.	N.D.	N.D.	N.D.	N.D.	N.D.	N.D.	N.D.	N.D.	N.D.	N.D.	N.D.	N.D.	N.D.	N.D.			Cation
C02571	o-Acetylcarnitine	204.123	14.1071	10.6726	28.9473	11.8797	28.6516	33.3826	9.3944	20.4118	25.1724	14.5311	14.2041	49.8462	17.4313	56.6291	59.8328	24.896	41.5498	41.9882	54.9029	71.5836	69.1332	54.1376	51.9747	43.0445	49.4332	47.9444			Cation
C00979	O-Acetylserine	148.06	20.1043	N.D.	29.6671	N.D.	39.4591	N.D.	N.D.	N.D.	N.D.	N.D.	N.D.	N.D.	N.D.	N.D.	N.D.	N.D.	N.D.	N.D.	N.D.	N.D.	N.D.	N.D.	N.D.	N.D.	N.D.	N.D.			Cation
C01772	o-Coumarate	163.041	14.6578	N.D.	N.D.	N.D.	N.D.	N.D.	N.D.	N.D.	N.D.	N.D.	N.D.	N.D.	N.D.	N.D.	N.D.	N.D.	N.D.	N.D.	N.D.	N.D.	N.D.	N.D.	N.D.	N.D.	N.D.	N.D.			Anion
C06423	Octanoate	143.108	15.2313	25.1785	19.662	24.7233	20.0957	22.1341	25.3208	19.4042	22.1731	18.1252	N.D.	20.3062	N.D.	14.2685	19.5026	N.D.	N.D.	N.D.	N.D.	N.D.	18.7038	N.D.	N.D.	12.044	N.D.	N.D.			Anion
C04137	Octopine	247.141	16.8811	N.D.	N.D.	N.D.	N.D.	N.D.	N.D.	N.D.	N.D.	N.D.	N.D.	N.D.	N.D.	N.D.	N.D.	N.D.	N.D.	N.D.	N.D.	N.D.	N.D.	N.D.	N.D.	N.D.	N.D.	N.D.			Cation
C01740	Octylamine	130.159	13.026	N.D.	N.D.	N.D.	N.D.	N.D.	N.D.	N.D.	N.D.	N.D.	N.D.	N.D.	N.D.	N.D.	N.D.	N.D.	N.D.	N.D.	N.D.	N.D.	N.D.	N.D.	N.D.	N.D.	N.D.	N.D.			Cation
C00805	o-Hydroxybenzoate	137.025	12.799	N.D.	49.9037	49.3432	55.5563	17.6843	46.7117	N.D.	43.6058	43.2035	N.D.	49.9711	13.6882	N.D.	N.D.	N.D.	N.D.	N.D.	N.D.	N.D.	N.D.	N.D.	N.D.	N.D.	N.D.	N.D.			Anion
C07588	o-Hydroxyhippurate	194.046	12.8853	N.D.	N.D.	N.D.	N.D.	N.D.	N.D.	N.D.	N.D.	N.D.	N.D.	N.D.	N.D.	N.D.	N.D.	N.D.	N.D.	N.D.	N.D.	N.D.	N.D.	N.D.	N.D.	N.D.	N.D.	N.D.			Anion
C01005	O-Phosphoserine	184.002	11.6066	N.D.	N.D.	N.D.	N.D.	N.D.	N.D.	N.D.	N.D.	N.D.	N.D.	N.D.	N.D.	N.D.	N.D.	N.D.	N.D.	N.D.	N.D.	N.D.	N.D.	N.D.	N.D.	N.D.	N.D.	N.D.			Anion
-	Ophthalmate	290.135	21.0898	N.D.	N.D.	N.D.	N.D.	N.D.	N.D.	N.D.	N.D.	N.D.	N.D.	N.D.	N.D.	250.482	249.736	299.393	282.543	286.695	288.549	343.784	301.301	264.711	247.267	255.362	285.428	253.6			Cation
C00077	Ornithine	133.097	10.5009	80.2023	240.84	178.155	239.785	135.139	70.715	147.312	111.644	124.751	81.8284	155.356	46.249	44.7671	50.5906	55.9322	57.3598	39.0399	44.4277	62.337	74.8487	151.16	53.5182	48.8152	42.8017	56.5854	C00515	C01602	Cation
C00295	Orotate	155.011	13.1144	N.D.	N.D.	N.D.	N.D.	N.D.	N.D.	N.D.	N.D.	N.D.	N.D.	N.D.	N.D.	N.D.	N.D.	N.D.	N.D.	N.D.	N.D.	N.D.	N.D.	N.D.	N.D.	N.D.	N.D.	N.D.			Anion
C01103	Orotidine 5'-monophosphate	367.019	11.4734	N.D.	N.D.	N.D.	N.D.	N.D.	N.D.	N.D.	N.D.	N.D.	N.D.	N.D.	N.D.	N.D.	N.D.	N.D.	N.D.	N.D.	N.D.	N.D.	N.D.	N.D.	N.D.	N.D.	N.D.	N.D.			Anion
C01118	o-Succinylhomoserine	220.083	38.8372	N.D.	N.D.	N.D.	N.D.	N.D.	N.D.	N.D.	N.D.	N.D.	N.D.	N.D.	N.D.	N.D.	N.D.	N.D.	N.D.	N.D.	N.D.	N.D.	N.D.	N.D.	N.D.	N.D.	N.D.	N.D.			Cation
C01260	P1, P4-Di(adenosine-5') tetraphosphate	417.019	12.5565	N.D.	N.D.	N.D.	N.D.	N.D.	N.D.	N.D.	N.D.	N.D.	N.D.	N.D.	N.D.	N.D.	N.D.	N.D.	N.D.	N.D.	N.D.	N.D.	N.D.	N.D.	N.D.	N.D.	N.D.	N.D.			Anion
C00568	p-Aminobenzoate	138.056	15.0931	15.3565	24.5887	26.7984	20.6633	6.98981	24.2278	10.909	26.5179	21.3432	11.9241	24.1398	12.6733	N.D.	N.D.	N.D.	N.D.	N.D.	N.D.	N.D.	N.D.	N.D.	N.D.	N.D.	N.D.	N.D.			Cation
C00864	Pantothenate	218.104	16.612	48.943	57.4142	68.5616	30.7916	54.9041	37.5415	57.629	31.8871	39.3663	33.7359	35.538	28.9529	13.4235	20.3221	34.9896	15.9469	18.1139	N.D.	N.D.	N.D.	17.7156	N.D.	19.0399	15.5306	21.8542			Anion
C00811	p-Coumarate	163.04	14.5507	N.D.	N.D.	N.D.	N.D.	N.D.	N.D.	N.D.	N.D.	N.D.	N.D.	N.D.	N.D.	N.D.	N.D.	N.D.	N.D.	N.D.	N.D.	N.D.	N.D.	N.D.	N.D.	N.D.	N.D.	N.D.			Anion
C01601	Pelargonate	157.123	15.6378	N.D.	N.D.	N.D.	N.D.	54.8203	54.2504	47.0229	N.D.	N.D.	43.9126	50.5736	42.5118	30.1949	23.9034	20.2772	26.0221	23.543	26.5034	27.917	24.7152	21.3924	22.3602	21.4926	21.8956	21.4661			Anion
C00803	Pentanoate	101.061	13.8121	1790.96	2584.33	2981.03	2959.93	3279.19	3178.14	2838.09	4656.31	2750.11	2731.61	3218.41	2210.51	N.D.	N.D.	N.D.	N.D.	N.D.	N.D.	N.D.	N.D.	N.D.	N.D.	N.D.	N.D.	N.D.			Anion
C00074	PEP	166.976	9.65426	N.D.	N.D.	N.D.	N.D.	N.D.	N.D.	N.D.	N.D.	N.D.	N.D.	N.D.	N.D.	N.D.	N.D.	N.D.	N.D.	N.D.	N.D.	N.D.	N.D.	N.D.	N.D.	N.D.	N.D.	N.D.			Anion
C00079	Phe	166.087	17.5146	158.94	180.86	181.324	303.316	259.671	125.421	254.75	178.711	215.793	155.862	259.319	122.459	683.692	1076.01	769.811	762.904	639.156	837.662	1584.57	779.26	1068.15	1148.36	675.86	544.657	1590.89			Cation
C05598	Phenaceturate	192.067	15.4513	N.D.	N.D.	N.D.	N.D.	N.D.	N.D.	N.D.	N.D.	N.D.	N.D.	N.D.	N.D.	N.D.	N.D.	N.D.	N.D.	N.D.	N.D.	N.D.	N.D.	N.D.	N.D.	N.D.	N.D.	N.D.			Anion
C05332	Phenethylamine	122.097	11.9986	N.D.	N.D.	N.D.	N.D.	N.D.	N.D.	N.D.	N.D.	N.D.	N.D.	N.D.	N.D.	N.D.	N.D.	N.D.	N.D.	N.D.	N.D.	N.D.	N.D.	N.D.	N.D.	N.D.	N.D.	N.D.			Cation
C02734	Phenyl phosphate	173.002	11.3884	N.D.	N.D.	N.D.	N.D.	N.D.	N.D.	N.D.	N.D.	N.D.	N.D.	N.D.	N.D.	N.D.	N.D.	N.D.	N.D.	N.D.	N.D.	N.D.	N.D.	N.D.	N.D.	N.D.	N.D.	N.D.			Anion
C02735	Phenylethanolamine	138.091	12.7083	N.D.	N.D.	N.D.	N.D.	N.D.	N.D.	N.D.	N.D.	N.D.	N.D.	N.D.	N.D.	N.D.	N.D.	N.D.	N.D.	N.D.	N.D.	N.D.	N.D.	N.D.	N.D.	N.D.	N.D.	N.D.			Cation
C00166	Phenylpyruvate	163.041	13.9933	N.D.	N.D.	N.D.	N.D.	N.D.	N.D.	N.D.	N.D.	N.D.	N.D.	N.D.	N.D.	N.D.	N.D.	N.D.	N.D.	N.D.	N.D.	N.D.	N.D.	N.D.	N.D.	N.D.	N.D.	N.D.			Anion
-	Phe-Phe	313.155	17.1631	N.D.	N.D.	N.D.	N.D.	N.D.	N.D.	N.D.	N.D.	N.D.	N.D.	N.D.	N.D.	N.D.	N.D.	N.D.	N.D.	N.D.	N.D.	N.D.	N.D.	N.D.	N.D.	N.D.	N.D.	N.D.			Cation
C05682	Phosphonoacetate	138.98	9.86073	N.D.	N.D.	N.D.	N.D.	N.D.	N.D.	N.D.	N.D.	N.D.	N.D.	N.D.	N.D.	N.D.	N.D.	N.D.	N.D.	N.D.	N.D.	N.D.	N.D.	N.D.	N.D.	N.D.	N.D.	N.D.			Anion
C00588	Phosphorylcholine	184.075	34.5101	21.6108	40.2458	25.5454	63.0428	65.7019	48.091	30.731	53.1605	42.0641	40.1987	86.1061	43.7579	N.D.	N.D.	N.D.	N.D.	N.D.	N.D.	N.D.	N.D.	N.D.	N.D.	N.D.	N.D.	N.D.			Cation
C01606	Phthalate	165.02	10.6216	12.3402	10.3563	7.59243	9.63635	6.78346	8.07263	7.41951	5.90746	8.45981	8.86128	6.90298	7.85771	8.48379	7.15157	7.70373	8.17736	9.18245	10.2614	8.88428	4.31818	9.27225	5.40977	4.22188	7.33414	5.99971			Anion
C00156	p-Hydroxybenzoate	137.025	13.6665	N.D.	N.D.	N.D.	N.D.	N.D.	N.D.	52.3656	N.D.	N.D.	N.D.	136.776	N.D.	N.D.	N.D.	N.D.	N.D.	N.D.	N.D.	N.D.	N.D.	N.D.	N.D.	N.D.	N.D.	N.D.			Anion
C00642	p-Hydroxyphenylacetate	151.042	14.5046	303.303	300.912	N.D.	304.902	351.992	N.D.	503.984	523.985	321.259	444.726	N.D.	N.D.	N.D.	N.D.	N.D.	N.D.	N.D.	N.D.	N.D.	N.D.	N.D.	N.D.	N.D.	N.D.	N.D.			Anion
C01950	Picolinamide	123.055	16.169	N.D.	N.D.	N.D.	N.D.	N.D.	N.D.	N.D.	N.D.	N.D.	N.D.	N.D.	N.D.	N.D.	N.D.	N.D.	N.D.	N.D.	N.D.	N.D.	N.D.	N.D.	N.D.	N.D.	N.D.	N.D.			Cation
C02656	Pimelate	159.067	11.0935	38.5188	78.3127	47.4402	75.6082	32.3557	58.2279	22.8864	42.4426	48.157	25.8379	39.3195	44.6182	N.D.	N.D.	N.D.	N.D.	N.D.	N.D.	N.D.	N.D.	N.D.	N.D.	N.D.	N.D.	N.D.			Anion
C00408	Pipecolate	130.087	16.1647	14.6912	76.5727	43.6558	92.4745	68.282	55.3169	25.8612	37.3325	74.7458	69.7844	45.013	28.7509	2.25221	2.53753	15.7183	2.01882	N.D.	2.48991	1.96882	2.14298	N.D.	2.29995	2.1419	N.D.	3.4188			Cation
C00931	Porphobilinogen	225.089	16.9817	N.D.	N.D.	N.D.	N.D.	N.D.	N.D.	N.D.	N.D.	N.D.	N.D.	N.D.	N.D.	N.D.	N.D.	N.D.	N.D.	N.D.	N.D.	N.D.	N.D.	N.D.	N.D.	N.D.	N.D.	N.D.			Anion
C00148	Pro	116.071	17.0268	573.422	367.479	459.198	452.852	499.015	362.16	536.51	542.206	383.912	585.421	414.65	832.016	17544.3	20411.2	21828.4	21718.7	17013.6	19149.3	21859.6	22110.6	18969.1	20386.7	17896.9	16465.3	22478.8	C00763	C16435	Cation
C10172	Proline betaine	144.102	18.2633	6.15339	8.37126	9.28766	7.27469	6.37439	8.72046	5.52469	10.8373	11.1831	6.83221	11.9185	6.45667	11.303	14.4189	18.1491	14.7619	13.0269	15.8821	16.7449	15.6269	15.0451	13.6966	12.2532	11.2256	12.0291			Cation
C00163	Propionate	73.0304	12.3506	32612.8	38268	42561.8	46595.7	36603.6	36481.1	41172.9	62680.7	47277.1	42442.8	48592.5	35936.4	N.D.	N.D.	N.D.	N.D.	N.D.	N.D.	N.D.	N.D.	N.D.	N.D.	N.D.	N.D.	N.D.			Anion
C00584	Prostaglandin E2	351.215	19.2531	N.D.	N.D.	N.D.	N.D.	N.D.	N.D.	N.D.	N.D.	N.D.	N.D.	N.D.	N.D.	N.D.	N.D.	N.D.	N.D.	N.D.	N.D.	N.D.	N.D.	N.D.	N.D.	N.D.	N.D.	N.D.			Anion
C00639	Prostaglandin F2alpha	353.234	19.3729	N.D.	N.D.	N.D.	N.D.	N.D.	N.D.	N.D.	N.D.	N.D.	N.D.	N.D.	N.D.	N.D.	N.D.	N.D.	N.D.	N.D.	N.D.	N.D.	N.D.	N.D.	N.D.	N.D.	N.D.	N.D.			Anion
C00119	PRPP	388.946	10.2756	N.D.	N.D.	N.D.	N.D.	N.D.	N.D.	N.D.	N.D.	N.D.	N.D.	N.D.	N.D.	N.D.	N.D.	N.D.	N.D.	N.D.	N.D.	N.D.	N.D.	N.D.	N.D.	N.D.	N.D.	N.D.			Anion
C10865	Pseudopelletierine	154.123	12.2512	N.D.	N.D.	N.D.	N.D.	N.D.	N.D.	N.D.	N.D.	N.D.	N.D.	N.D.	N.D.	N.D.	N.D.	N.D.	N.D.	N.D.	N.D.	N.D.	N.D.	N.D.	N.D.	N.D.	N.D.	N.D.			Cation
C00715	Pterin	164.056	15.9648	N.D.	N.D.	N.D.	N.D.	N.D.	N.D.	N.D.	N.D.	N.D.	N.D.	N.D.	N.D.	N.D.	N.D.	N.D.	N.D.	N.D.	N.D.	N.D.	N.D.	N.D.	N.D.	N.D.	N.D.	N.D.			Cation
C15587	Purine	121.051	12.5412	N.D.	N.D.	N.D.	N.D.	N.D.	N.D.	N.D.	N.D.	N.D.	N.D.	N.D.	N.D.	N.D.	N.D.	N.D.	N.D.	N.D.	N.D.	N.D.	N.D.	N.D.	N.D.	N.D.	N.D.	N.D.			Cation
C01736	Purine riboside	253.093	20.034	N.D.	N.D.	N.D.	N.D.	N.D.	N.D.	N.D.	N.D.	N.D.	N.D.	N.D.	N.D.	N.D.	N.D.	N.D.	N.D.	N.D.	N.D.	N.D.	N.D.	N.D.	N.D.	N.D.	N.D.	N.D.			Cation
C00134	Putrescine(1,4-Butanediamine)	89.1065	7.16143	7.43611	16.5899	20.9339	19.7461	9.59933	7.15136	20.0794	32.556	18.6766	9.01507	31.8791	9.93784	5.34798	6.1983	109.995	6.57568	5.58337	8.51228	6.84169	5.6829	5.8277	7.28368	7.10995	7.45759	5.57497			Cation
C00481	Pyrazole	69.0468	10.7069	N.D.	N.D.	N.D.	N.D.	N.D.	N.D.	N.D.	N.D.	N.D.	N.D.	N.D.	N.D.	N.D.	N.D.	N.D.	N.D.	N.D.	N.D.	N.D.	N.D.	N.D.	N.D.	N.D.	N.D.	N.D.			Cation
C00250	Pyridoxal	168.065	13.6884	13.6015	11.143	14.0211	8.11032	11.0996	13.0965	15.7452	11.7077	11.2851	14.0672	14.352	10.5004	N.D.	N.D.	N.D.	N.D.	N.D.	N.D.	N.D.	N.D.	N.D.	N.D.	N.D.	N.D.	N.D.			Cation
C00534	Pyridoxamine	169.097	9.12554	4.3774	5.72753	8.18612	3.86049	6.12721	3.89495	6.55401	4.37315	4.3812	9.88177	6.17306	4.09931	1.95679	2.08375	4.13873	2.62998	2.07562	3.03306	3.04486	2.28305	2.63894	2.75473	1.66452	2.02737	2.64758			Cation
C00647	Pyridoxamine 5'-phosphate	249.063	16.4741	12.5205	18.1213	16.4846	20.951	22.6394	12.775	5.40464	10.401	11.3083	8.2275	7.75098	19.5997	N.D.	N.D.	N.D.	N.D.	N.D.	N.D.	N.D.	N.D.	N.D.	N.D.	N.D.	N.D.	N.D.			Cation
C00314	Pyridoxine	170.081	13.4547	5.54586	17.872	15.4685	12.2049	6.76147	15.9055	6.34968	14.2154	14.5582	7.07503	14.3811	6.75429	N.D.	N.D.	N.D.	N.D.	N.D.	N.D.	N.D.	N.D.	N.D.	N.D.	N.D.	N.D.	N.D.			Cation
C05942	Pyrrole-2-carboxylate	110.025	12.8484	N.D.	N.D.	N.D.	N.D.	N.D.	N.D.	N.D.	N.D.	N.D.	N.D.	N.D.	N.D.	N.D.	N.D.	N.D.	N.D.	N.D.	N.D.	N.D.	N.D.	N.D.	N.D.	N.D.	N.D.	N.D.			Anion
C00022	Pyruvate	87.0095	11.3123	N.D.	N.D.	N.D.	N.D.	N.D.	N.D.	N.D.	N.D.	N.D.	N.D.	N.D.	N.D.	250.372	N.D.	346.293	N.D.	N.D.	N.D.	N.D.	N.D.	210.904	N.D.	N.D.	N.D.	N.D.			Anion
C00296	Quinate	191.057	15.3716	33.1132	21.2084	N.D.	N.D.	N.D.	38.589	N.D.	N.D.	N.D.	N.D.	N.D.	39.2626	N.D.	480.835	310.905	462.445	396.417	419.658	482.148	454.215	430.779	429.076	404.267	410.453	387.561			Anion
C00117	R5P	229.013	12.5793	N.D.	N.D.	N.D.	N.D.	N.D.	N.D.	N.D.	N.D.	N.D.	N.D.	N.D.	N.D.	N.D.	N.D.	N.D.	N.D.	N.D.	N.D.	N.D.	N.D.	N.D.	N.D.	N.D.	N.D.	N.D.	C03736		Anion
C00255	Riboflavin	377.144	37.1514	N.D.	N.D.	N.D.	N.D.	N.D.	N.D.	N.D.	N.D.	N.D.	N.D.	N.D.	N.D.	N.D.	N.D.	N.D.	N.D.	N.D.	N.D.	N.D.	N.D.	N.D.	N.D.	N.D.	N.D.	N.D.			Cation
C01182	Ribulose 1,5-diphosphate	308.979	10.4564	N.D.	N.D.	N.D.	N.D.	N.D.	N.D.	N.D.	N.D.	N.D.	N.D.	N.D.	N.D.	N.D.	N.D.	N.D.	N.D.	N.D.	N.D.	N.D.	N.D.	N.D.	N.D.	N.D.	N.D.	N.D.	C01151		Anion
C00199	Ru5P	229.013	12.3118	54.7022	87.3957	71.2643	103.245	61.48	103.264	29.5372	43.4376	49.4854	40.785	43.0689	136.781	N.D.	N.D.	N.D.	N.D.	N.D.	N.D.	N.D.	N.D.	N.D.	N.D.	N.D.	N.D.	N.D.	C01101		Anion
C05382	S7P	289.034	13.402	115.64	236.047	147.842	322.488	182.91	176.054	44.3717	89.7306	98.9421	46.1329	79.6245	147.581	N.D.	N.D.	N.D.	N.D.	N.D.	N.D.	N.D.	N.D.	N.D.	N.D.	N.D.	N.D.	N.D.			Anion
C00818	Saccharate	209.031	10.8191	N.D.	N.D.	N.D.	N.D.	N.D.	N.D.	N.D.	N.D.	N.D.	N.D.	N.D.	N.D.	428.219	340.03	111.858	390.821	315.777	309.375	473.723	418.857	589.925	297.663	327.755	377.705	338.624			Anion
C00449	Saccharopine	277.142	16.9126	7.86117	14.4722	14.0009	14.5005	7.71465	9.86305	7.47118	8.62016	19.1717	9.86618	10.8232	6.70417	532.03	527.287	534.604	545.839	546.988	563.205	543.288	574.921	514.465	443.042	489.32	506.621	428.582			Cation
C00021	SAH	193.069	13.6112	1.70002	4.87681	4.45646	5.47093	4.18981	3.97062	2.87822	3.31276	2.61301	1.5622	2.77753	4.53573	0.951688	N.D.	N.D.	N.D.	1.62606	N.D.	N.D.	2.42986	N.D.	N.D.	N.D.	2.92602	1.67647			Cation
C00019	SAM+	200.076	10.9612	15.7711	67.1558	39.7572	59.3888	42.4242	40.8674	30.9051	38.1078	37.358	16.8504	38.6052	43.0855	5.52402	4.58829	1.88655	5.1975	6.05839	5.90967	5.18268	4.8093	4.63431	5.04094	4.44214	4.94598	6.10301			Cation
C00213	Sarcosine	90.0556	14.7962	55.7584	71.0227	73.0616	71.8543	29.4325	26.5176	191.099	74.0704	64.1745	78.3614	166.263	29.3219	7.4793	6.07592	6.31951	5.98167	6.09853	5.40361	5.6157	5.2063	5.77874	4.45998	7.1042	3.19338	7.76352			Cation
-	SDMA	203.151	12.0935	4.58815	6.23853	8.97965	8.3963	5.14027	4.95318	5.7876	7.88889	6.77613	5.01679	7.1074	4.61692	6.4057	7.91111	9.77932	9.13934	7.62803	10.5624	12.3725	13.39	8.65067	10.5319	9.4463	8.75156	9.57978			Cation
C08277	Sebacate	201.114	12.0214	72.6357	59.8038	56.2848	55.581	82.9079	86.1727	48.578	74.1024	61.6979	48.5357	58.3444	73.6249	N.D.	4.03187	N.D.	3.80368	4.71432	4.61317	N.D.	N.D.	N.D.	N.D.	N.D.	N.D.	N.D.			Anion
C00835	Sepiapterin	238.094	29.8171	N.D.	N.D.	N.D.	N.D.	N.D.	N.D.	N.D.	N.D.	N.D.	N.D.	N.D.	N.D.	N.D.	N.D.	N.D.	N.D.	N.D.	N.D.	N.D.	N.D.	N.D.	N.D.	N.D.	N.D.	N.D.			Cation
C00065	Ser	106.05	15.6318	698.999	706.792	681.363	920.825	848.238	757.63	750.185	659.738	728.679	594.823	857.431	548.55	4039.06	7031.46	4622.4	5760.68	3887.03	5326.85	10645.4	5850.56	6942.77	7932.97	4161.58	3344.55	10535.9	C00740	C00716	Cation
C02703	Serine O-sulfate	183.993	12.2903	N.D.	N.D.	N.D.	N.D.	N.D.	N.D.	N.D.	N.D.	N.D.	N.D.	N.D.	N.D.	N.D.	N.D.	N.D.	N.D.	N.D.	N.D.	N.D.	N.D.	N.D.	N.D.	N.D.	N.D.	N.D.			Anion
C00780	Serotonin	177.103	13.669	7.13188	16.0291	12.9679	18.9183	13.8993	10.5849	13.8712	16.6581	12.3081	10.2572	22.4471	9.80644	N.D.	N.D.	N.D.	N.D.	N.D.	N.D.	N.D.	N.D.	N.D.	N.D.	N.D.	N.D.	N.D.			Cation
C00493	Shikimate	173.046	15.4771	N.D.	N.D.	N.D.	N.D.	N.D.	N.D.	N.D.	N.D.	N.D.	N.D.	N.D.	N.D.	N.D.	N.D.	N.D.	N.D.	N.D.	N.D.	N.D.	N.D.	N.D.	N.D.	N.D.	N.D.	N.D.			Anion
C00482	Sinapate	223.062	15.9898	N.D.	N.D.	N.D.	N.D.	N.D.	N.D.	N.D.	N.D.	N.D.	N.D.	N.D.	N.D.	N.D.	N.D.	N.D.	N.D.	N.D.	N.D.	N.D.	N.D.	N.D.	N.D.	N.D.	N.D.	N.D.			Anion
C03451	S-Lactoylglutathione	380.114	22.0934	N.D.	N.D.	N.D.	N.D.	N.D.	N.D.	N.D.	N.D.	N.D.	N.D.	N.D.	N.D.	N.D.	N.D.	N.D.	N.D.	N.D.	N.D.	N.D.	N.D.	N.D.	N.D.	N.D.	N.D.	N.D.			Cation
C03172	S-Methylmethionine	164.074	11.2698	N.D.	N.D.	N.D.	N.D.	N.D.	N.D.	N.D.	N.D.	N.D.	N.D.	N.D.	N.D.	N.D.	N.D.	N.D.	N.D.	N.D.	N.D.	N.D.	N.D.	N.D.	N.D.	N.D.	N.D.	N.D.			Cation
C01096	Sorbitol 6-phosphate	261.039	13.0738	N.D.	N.D.	N.D.	N.D.	N.D.	N.D.	N.D.	N.D.	N.D.	N.D.	N.D.	N.D.	N.D.	N.D.	N.D.	N.D.	N.D.	N.D.	N.D.	N.D.	N.D.	N.D.	N.D.	N.D.	N.D.			Anion
C00315	Spermidine	146.165	6.89533	36.3077	166.234	135.931	128.887	45.9069	93.2834	106.232	140.065	86.8237	52.8503	188.463	53.219	12.0674	15.6902	28.672	11.4841	9.51572	18.3297	18.3119	11.7469	11.9987	15.9967	12.6365	14.5579	10.994			Cation
C00750	Spermine	102.115	6.79091	N.D.	N.D.	N.D.	N.D.	N.D.	N.D.	N.D.	N.D.	N.D.	N.D.	N.D.	N.D.	N.D.	N.D.	N.D.	N.D.	N.D.	N.D.	N.D.	N.D.	N.D.	N.D.	N.D.	N.D.	N.D.			Cation
C00042	Succinate	117.02	9.6785	2606.01	1158.37	1753.68	885.683	1185.28	1233.55	1847.71	1117.28	1294.16	2269.79	1616.25	1472.32	157.712	118.845	242.273	91.9833	109.641	109.911	163.063	115.646	155.336	89.7433	88.7822	117.582	74.96			Anion
C00091	Succinyl CoA	432.56	11.7979	N.D.	N.D.	N.D.	N.D.	N.D.	N.D.	N.D.	N.D.	N.D.	N.D.	N.D.	N.D.	N.D.	N.D.	N.D.	N.D.	N.D.	N.D.	N.D.	N.D.	N.D.	N.D.	N.D.	N.D.	N.D.			Anion
C04548	Synephrine	168.103	13.975	N.D.	N.D.	N.D.	N.D.	N.D.	N.D.	N.D.	N.D.	N.D.	N.D.	N.D.	N.D.	N.D.	N.D.	N.D.	N.D.	N.D.	N.D.	N.D.	N.D.	N.D.	N.D.	N.D.	N.D.	N.D.	C01869		Cation
C10833	Syringate	197.046	15.0157	N.D.	N.D.	N.D.	N.D.	N.D.	N.D.	N.D.	N.D.	N.D.	N.D.	N.D.	N.D.	N.D.	N.D.	N.D.	N.D.	N.D.	N.D.	N.D.	N.D.	N.D.	N.D.	N.D.	N.D.	N.D.			Anion
C00898	Tartrate	149.01	9.52028	N.D.	N.D.	N.D.	N.D.	N.D.	N.D.	N.D.	N.D.	N.D.	N.D.	N.D.	N.D.	N.D.	N.D.	N.D.	N.D.	N.D.	N.D.	N.D.	N.D.	N.D.	N.D.	N.D.	N.D.	N.D.	C02107		Anion
C00245	Taurine	126.022	37.1185	2620.08	3289.66	1708.98	4464.6	5157.28	1521.94	7921.86	8076.39	3589.77	5199.3	5178.91	3603.03	633.656	640.847	573.854	517.048	492.46	520.413	616.955	800.007	553.092	526.822	389.419	493.098	581.962			Cation
C05122	Taurocholate	514.285	20.0196	41.7533	43.7645	26.931	33.0952	N.D.	37.9459	3936.28	220.947	N.D.	1591.93	N.D.	253.874	362.555	328.181	184.039	386.932	216.506	278.982	301.969	405.61	275.318	345.659	333.122	300.53	325.494			Anion
C01959	Taurocyamine	168.044	37.3867	N.D.	N.D.	N.D.	N.D.	N.D.	N.D.	N.D.	N.D.	N.D.	N.D.	N.D.	N.D.	N.D.	N.D.	N.D.	N.D.	N.D.	N.D.	N.D.	N.D.	N.D.	N.D.	N.D.	N.D.	N.D.			Cation
C00842	TDP-glucose	563.07	14.8533	N.D.	N.D.	N.D.	N.D.	N.D.	N.D.	N.D.	N.D.	N.D.	N.D.	N.D.	N.D.	N.D.	N.D.	N.D.	N.D.	N.D.	N.D.	N.D.	N.D.	N.D.	N.D.	N.D.	N.D.	N.D.			Anion
C06337	Terephthalate	165.02	10.3252	N.D.	N.D.	N.D.	N.D.	N.D.	N.D.	N.D.	N.D.	N.D.	N.D.	N.D.	N.D.	N.D.	N.D.	N.D.	N.D.	N.D.	N.D.	N.D.	N.D.	N.D.	N.D.	N.D.	N.D.	N.D.			Anion
C02890	Tetrahydropalmatine	356.186	17.1697	N.D.	N.D.	N.D.	N.D.	N.D.	N.D.	N.D.	N.D.	N.D.	N.D.	N.D.	N.D.	N.D.	N.D.	N.D.	N.D.	N.D.	N.D.	N.D.	N.D.	N.D.	N.D.	N.D.	N.D.	N.D.			Cation
C00378	Thiamine	265.112	10.1737	8.10532	37.6489	21.8113	31.9484	9.52857	12.3316	7.66713	4.15083	20.7809	15.4473	22.8991	4.34424	14.8917	20.2456	22.0219	20.3309	22.0784	23.2616	27.6292	23.7747	20.3251	15.7346	16.0146	17.0589	17.7604			Cation
C01081	Thiamine monophosphate	345.079	16.9193	18.4694	22.2872	17.9398	22.0543	22.682	10.0872	10.3908	9.67016	8.2232	8.22854	10.427	11.696	N.D.	N.D.	N.D.	N.D.	N.D.	N.D.	N.D.	N.D.	N.D.	N.D.	N.D.	N.D.	N.D.			Cation
C00188	Thr	120.066	16.5134	559.675	945.113	600.858	1252.31	932.668	631.69	855.311	1007.05	896.788	596.753	976.472	795.484	10990.6	15535.2	12519.2	15860	10615.5	13446.8	19014.4	16529.2	14325	16583.4	11465.6	9494.84	19293.6	C00820		Cation
C03618	threo-beta-methylaspartate	146.046	14.4709	N.D.	N.D.	N.D.	N.D.	N.D.	N.D.	N.D.	N.D.	N.D.	N.D.	N.D.	N.D.	N.D.	N.D.	N.D.	N.D.	N.D.	N.D.	N.D.	N.D.	N.D.	N.D.	N.D.	N.D.	N.D.			Anion
C01620	Threonate	135.03	13.8842	N.D.	N.D.	N.D.	N.D.	N.D.	N.D.	N.D.	N.D.	N.D.	N.D.	192.816	110.277	389.513	513.597	382.637	402.609	413.585	551.233	500.368	470.526	568.924	466.343	434.019	609.371	372.98			Anion
C00214	Thymidine	243.102	37.2379	N.D.	N.D.	N.D.	N.D.	N.D.	N.D.	N.D.	N.D.	N.D.	N.D.	N.D.	N.D.	705.498	788.429	346.082	784.681	694.302	818.676	744.575	805.847	732.23	694.072	688.705	656.098	675.526			Cation
C00178	Thymine	127.039	37.2406	85.2872	288.074	195.464	255.652	181.284	149.555	166.09	153.846	222.51	142.962	167.188	116.657	3887.93	3848.15	3822.9	4543.74	4171.22	4035.1	3639.21	4498.07	3676.21	3522.78	3531.9	2997.21	3457.54			Cation
C08279	Tiglate	99.0459	13.384	N.D.	N.D.	N.D.	N.D.	N.D.	N.D.	N.D.	N.D.	N.D.	N.D.	N.D.	N.D.	N.D.	N.D.	N.D.	N.D.	N.D.	N.D.	N.D.	N.D.	N.D.	N.D.	N.D.	N.D.	N.D.			Anion
C01494	trans-4-Hydroxy-3-methoxycinnamate	193.049	15.1591	42.9141	37.9063	37.7292	N.D.	37.3908	N.D.	N.D.	41.1207	35.9753	N.D.	46.8994	N.D.	N.D.	N.D.	N.D.	N.D.	N.D.	N.D.	N.D.	N.D.	N.D.	N.D.	N.D.	N.D.	N.D.			Anion
C02341	trans-Aconitate	173.01	8.90208	N.D.	N.D.	N.D.	N.D.	N.D.	N.D.	N.D.	N.D.	N.D.	N.D.	N.D.	N.D.	N.D.	N.D.	N.D.	N.D.	N.D.	N.D.	N.D.	N.D.	N.D.	N.D.	N.D.	N.D.	N.D.			Anion
C00423	trans-Cinnamate	147.046	14.3663	N.D.	N.D.	N.D.	N.D.	N.D.	N.D.	N.D.	N.D.	N.D.	N.D.	N.D.	N.D.	N.D.	N.D.	N.D.	N.D.	N.D.	N.D.	N.D.	N.D.	N.D.	N.D.	N.D.	N.D.	N.D.			Anion
C00371	trans-Zeatin	220.12	15.0755	N.D.	N.D.	N.D.	N.D.	N.D.	N.D.	N.D.	N.D.	N.D.	N.D.	N.D.	N.D.	N.D.	N.D.	N.D.	N.D.	N.D.	N.D.	N.D.	N.D.	N.D.	N.D.	N.D.	N.D.	N.D.			Cation
C00689	Trehalose 6-phosphate	421.077	15.0083	N.D.	N.D.	N.D.	N.D.	N.D.	N.D.	N.D.	N.D.	N.D.	N.D.	N.D.	N.D.	N.D.	N.D.	N.D.	N.D.	N.D.	N.D.	N.D.	N.D.	N.D.	N.D.	N.D.	N.D.	N.D.			Anion
C03958	TRH	363.178	16.9633	N.D.	N.D.	N.D.	N.D.	N.D.	N.D.	N.D.	N.D.	N.D.	N.D.	N.D.	N.D.	N.D.	N.D.	N.D.	N.D.	N.D.	N.D.	N.D.	N.D.	N.D.	N.D.	N.D.	N.D.	N.D.			Cation
C07166	Trientine	147.161	6.34611	N.D.	N.D.	N.D.	N.D.	N.D.	N.D.	N.D.	N.D.	N.D.	N.D.	N.D.	N.D.	N.D.	N.D.	N.D.	N.D.	N.D.	N.D.	N.D.	N.D.	N.D.	N.D.	N.D.	N.D.	N.D.			Cation
C01004	Trigonelline	138.056	16.4239	N.D.	N.D.	N.D.	N.D.	N.D.	N.D.	N.D.	N.D.	N.D.	N.D.	N.D.	N.D.	13.0231	11.6342	7.56126	12.6065	11.3528	13.0878	15.862	18.1955	21.0436	12.2217	11.2923	13.56	13.1392			Cation
C00565	Trimethylamine	60.0819	8.97837	N.D.	624.297	120.936	1053.13	129.484	84.1057	53.4192	92.0217	134.367	N.D.	69.0035	N.D.	N.D.	N.D.	N.D.	N.D.	N.D.	N.D.	N.D.	N.D.	N.D.	N.D.	N.D.	N.D.	N.D.			Cation
C01104	Trimethylamine N-oxide	76.0765	10.1551	N.D.	N.D.	N.D.	N.D.	N.D.	N.D.	N.D.	N.D.	N.D.	N.D.	N.D.	N.D.	31.4481	26.5644	11.8435	34.7451	40.0846	48.3965	44.8448	41.023	44.412	52.8968	43.3202	44.7139	23.8889			Cation
C01008	Trimethylsulfonium	77.042	8.81189	N.D.	N.D.	N.D.	N.D.	N.D.	N.D.	N.D.	N.D.	N.D.	N.D.	N.D.	N.D.	N.D.	N.D.	N.D.	N.D.	N.D.	N.D.	N.D.	N.D.	N.D.	N.D.	N.D.	N.D.	N.D.			Cation
C00729	Tropine	142.122	12.4693	N.D.	N.D.	N.D.	N.D.	N.D.	N.D.	N.D.	N.D.	N.D.	N.D.	N.D.	N.D.	N.D.	N.D.	N.D.	N.D.	N.D.	N.D.	N.D.	N.D.	N.D.	N.D.	N.D.	N.D.	N.D.			Cation
C00783	Tropinone	140.107	11.7102	N.D.	N.D.	N.D.	N.D.	N.D.	N.D.	N.D.	N.D.	N.D.	N.D.	N.D.	N.D.	N.D.	N.D.	N.D.	N.D.	N.D.	N.D.	N.D.	N.D.	N.D.	N.D.	N.D.	N.D.	N.D.			Cation
C00078	Trp	205.097	17.3549	63.5326	57.5425	60.1627	82.7828	66.1962	48.2209	92.8309	83.354	78.54	97.1213	108.067	71.3765	193.447	298.155	196.339	218.397	183.141	253.488	425.965	222.427	310.51	309.386	198.177	163.27	448.565	C00525	C00806	Cation
C00398	Tryptamine	161.107	12.9134	N.D.	N.D.	N.D.	N.D.	N.D.	N.D.	N.D.	N.D.	N.D.	N.D.	N.D.	N.D.	N.D.	N.D.	N.D.	N.D.	N.D.	N.D.	N.D.	N.D.	N.D.	N.D.	N.D.	N.D.	N.D.			Cation
C00082	Tyr	182.082	17.9576	290.816	259.772	346.216	439.753	540.001	207.406	560.696	453.469	509.052	354.985	437.891	418.233	998.816	1723.11	1207.97	1182.38	935.478	1230.44	2499.18	1252.98	1603.52	1778.95	1007.5	776.424	2539.7	C06420	C01536	Cation
C00483	Tyramine	138.091	12.8723	1.3919	4.20979	4.7664	4.84115	2.94671	3.90537	6.95597	8.17386	5.60794	3.74646	5.28426	3.88966	N.D.	N.D.	N.D.	N.D.	N.D.	N.D.	N.D.	N.D.	N.D.	N.D.	N.D.	N.D.	N.D.			Cation
C00015	UDP	402.996	11.9023	N.D.	N.D.	N.D.	N.D.	N.D.	N.D.	N.D.	N.D.	N.D.	N.D.	N.D.	N.D.	N.D.	N.D.	N.D.	N.D.	N.D.	N.D.	N.D.	N.D.	N.D.	N.D.	N.D.	N.D.	N.D.			Anion
C00029	UDP-glucose	565.05	14.702	N.D.	N.D.	N.D.	N.D.	N.D.	N.D.	N.D.	N.D.	N.D.	N.D.	N.D.	N.D.	N.D.	N.D.	N.D.	N.D.	N.D.	N.D.	N.D.	N.D.	N.D.	N.D.	N.D.	N.D.	N.D.			Anion
C00167	UDP-glucuronate	579.026	12.2904	N.D.	N.D.	N.D.	N.D.	N.D.	N.D.	N.D.	N.D.	N.D.	N.D.	N.D.	N.D.	N.D.	N.D.	N.D.	N.D.	N.D.	N.D.	N.D.	N.D.	N.D.	N.D.	N.D.	N.D.	N.D.			Anion
C00043	UDP-N-acetylglucosamine	606.075	14.9858	N.D.	N.D.	N.D.	N.D.	N.D.	N.D.	N.D.	88.1054	46.1108	N.D.	41.5846	79.1595	N.D.	N.D.	N.D.	N.D.	N.D.	N.D.	N.D.	N.D.	N.D.	N.D.	N.D.	N.D.	N.D.			Anion
C00105	UMP	323.029	13.1507	73.1906	51.7646	69.5849	184.884	70.4416	56.1009	44.6968	105.335	93.4097	106.898	50.1182	69.5941	N.D.	N.D.	N.D.	N.D.	N.D.	N.D.	N.D.	N.D.	N.D.	N.D.	N.D.	N.D.	N.D.			Anion
C17715	Undecanoate	185.155	16.6979	N.D.	N.D.	N.D.	N.D.	N.D.	N.D.	N.D.	N.D.	N.D.	N.D.	N.D.	N.D.	N.D.	N.D.	N.D.	N.D.	N.D.	N.D.	N.D.	N.D.	N.D.	N.D.	N.D.	N.D.	N.D.			Anion
C00106	Uracil	113.035	37.2004	602.57	803.739	707.266	652.122	671.84	460.009	393.247	276.841	358.798	320.858	311.61	295.299	189.18	153.036	210.465	166.83	202.597	161.039	155.949	208.634	163.134	161.22	187.514	156.663	163.071			Cation
C00366	Urate	167.022	14.2831	112.21	59.8721	91.853	57.2991	107.345	116.923	69.0772	46.7426	52.0073	48.2984	53.3098	38.1191	396.757	394.289	261.697	428.4	384.717	446.76	477.319	455.188	385.359	342.634	400.387	360.202	390.228			Anion
C00086	Urea	61.0398	35.4493	N.D.	N.D.	N.D.	N.D.	N.D.	N.D.	N.D.	N.D.	N.D.	N.D.	N.D.	N.D.	19634.4	12254.2	25098	14954.7	6880.46	18497.5	8258.2	17364.4	13763.1	9441.81	15350.4	11298.9	14974.1			Cation
C00299	Uridine	245.078	37.2617	539.554	823.751	700.482	629.83	601.048	720.889	542.952	452.716	534.918	513.267	627.178	578.811	1039.82	1076.12	224.449	1196.76	886.129	1099.25	944.957	1215.57	965.646	977.064	1052.2	810.97	963.659			Cation
C00785	Urocanate	139.05	12.8515	159.343	27.6505	92.9786	15.1736	98.6031	57.4128	48.5111	44.2805	53.1483	46.5628	29.5685	36.052	142.267	120.042	131.482	124.137	134.464	188.99	123.467	94.8547	158.34	194.311	126.037	135.733	150.595			Cation
C00075	UTP	482.962	11.5318	N.D.	N.D.	N.D.	N.D.	N.D.	N.D.	N.D.	N.D.	N.D.	N.D.	N.D.	N.D.	N.D.	N.D.	N.D.	N.D.	N.D.	N.D.	N.D.	N.D.	N.D.	N.D.	N.D.	N.D.	N.D.			Anion
C00183	Val	118.086	15.7387	373.777	732.904	530.803	1154.62	665.367	511.68	685.335	720.385	626.332	433.218	805.801	345.574	2145.05	3972.56	2966.44	2849.8	2153.56	2924.9	5702.97	2920.32	3910.37	4258.46	2325.71	1899.57	5712.76	C06417	C16436	Cation
C00385	Xanthine	153.041	32.2618	543.274	741.112	554.768	501.058	803.698	558.973	286.927	259.319	279.245	237.597	224.746	319.454	982.242	813.824	1096.84	778.713	808.202	701.156	925.229	953.478	875.946	606.417	779.026	656.377	775.7			Cation
-	Xanthopterin	180.052	20.9648	N.D.	N.D.	N.D.	N.D.	N.D.	N.D.	N.D.	N.D.	N.D.	N.D.	N.D.	N.D.	N.D.	N.D.	N.D.	N.D.	N.D.	N.D.	N.D.	N.D.	N.D.	N.D.	N.D.	N.D.	N.D.			Cation
C01762	Xanthosine	285.083	35.1159	34.5599	77.2658	56.956	40.0518	31.0739	50.2255	14.5569	N.D.	N.D.	N.D.	N.D.	N.D.	139.317	145.752	21.1831	159.945	128.561	124.057	143.814	181.43	127.393	101.713	134.034	108.409	118.421			Cation
C02470	Xanthurenate	204.031	11.5437	N.D.	N.D.	N.D.	N.D.	N.D.	N.D.	N.D.	N.D.	N.D.	N.D.	N.D.	N.D.	N.D.	N.D.	N.D.	N.D.	N.D.	N.D.	N.D.	N.D.	N.D.	N.D.	N.D.	N.D.	N.D.			Anion
C00655	XMP	363.036	11.4513	N.D.	N.D.	N.D.	N.D.	N.D.	N.D.	N.D.	N.D.	N.D.	N.D.	N.D.	N.D.	N.D.	N.D.	N.D.	N.D.	N.D.	N.D.	N.D.	N.D.	N.D.	N.D.	N.D.	N.D.	N.D.			Anion
C00700	XTP	522.968	10.8373	N.D.	N.D.	N.D.	N.D.	N.D.	N.D.	N.D.	N.D.	N.D.	N.D.	N.D.	N.D.	N.D.	N.D.	N.D.	N.D.	N.D.	N.D.	N.D.	N.D.	N.D.	N.D.	N.D.	N.D.	N.D.			Anion
C03969	1-Amino-1-cyclopentanecarboxylate	130.087	15.0217	N.D.	N.D.	N.D.	N.D.	N.D.	N.D.	N.D.	N.D.	N.D.	N.D.	N.D.	N.D.	N.D.	N.D.	N.D.	N.D.	N.D.	N.D.	N.D.	N.D.	N.D.	N.D.	N.D.	N.D.	N.D.			Cation
C01234	1-Aminocyclopropane-1-carboxylate	102.056	13.8162	N.D.	N.D.	N.D.	N.D.	N.D.	N.D.	3.97417	2.00588	3.45933	N.D.	8.52072	N.D.	N.D.	N.D.	N.D.	N.D.	N.D.	N.D.	N.D.	N.D.	N.D.	N.D.	N.D.	N.D.	N.D.			Cation
C03782	1-Aminoethylphosphonate	124.017	15.6652	N.D.	N.D.	N.D.	N.D.	N.D.	N.D.	N.D.	N.D.	N.D.	N.D.	N.D.	N.D.	N.D.	N.D.	N.D.	N.D.	N.D.	N.D.	N.D.	N.D.	N.D.	N.D.	N.D.	N.D.	N.D.			Anion
C11118	1-Methyl-2-pyrrolidinone	100.076	37.1263	N.D.	N.D.	N.D.	N.D.	N.D.	N.D.	N.D.	N.D.	N.D.	N.D.	N.D.	N.D.	N.D.	N.D.	N.D.	N.D.	N.D.	N.D.	N.D.	N.D.	N.D.	N.D.	N.D.	N.D.	N.D.			Cation
C02494	1-Methyladenosine	282.121	15.5885	N.D.	N.D.	N.D.	N.D.	N.D.	N.D.	N.D.	N.D.	N.D.	N.D.	N.D.	N.D.	19.1649	16.4918	8.21674	21.9862	18.0313	22.3973	24.8068	21.1651	19.5053	14.6148	22.3933	14.8209	21.4299			Cation
C05127	1-Methylhistamine	126.102	7.48757	N.D.	N.D.	N.D.	N.D.	1.33843	N.D.	2.128	N.D.	N.D.	N.D.	1.07045	1.85518	N.D.	N.D.	N.D.	N.D.	N.D.	N.D.	N.D.	N.D.	N.D.	N.D.	N.D.	N.D.	N.D.			Cation
C02918	1-Methylnicotinamide	137.071	11.3494	N.D.	N.D.	N.D.	N.D.	N.D.	N.D.	N.D.	N.D.	N.D.	N.D.	N.D.	N.D.	12.85	9.6417	7.50455	8.12077	8.25698	13.5288	10.2693	9.0319	19.062	19.4759	10.3505	11.7689	13.6089			Cation
C00986	1,3-Diaminopropane	75.0919	6.69987	N.D.	N.D.	N.D.	N.D.	N.D.	N.D.	N.D.	N.D.	N.D.	N.D.	N.D.	N.D.	N.D.	N.D.	N.D.	N.D.	N.D.	N.D.	N.D.	N.D.	N.D.	N.D.	N.D.	N.D.	N.D.			Cation
C02354	2',3'-cCMP	304.034	16.7974	N.D.	N.D.	N.D.	N.D.	N.D.	N.D.	N.D.	N.D.	N.D.	N.D.	N.D.	N.D.	N.D.	N.D.	N.D.	N.D.	N.D.	N.D.	N.D.	N.D.	N.D.	N.D.	N.D.	N.D.	N.D.			Anion
C06393	2,3-Diaminopropionate	105.066	11.0053	N.D.	N.D.	N.D.	N.D.	N.D.	N.D.	N.D.	N.D.	N.D.	N.D.	N.D.	N.D.	N.D.	N.D.	N.D.	N.D.	N.D.	N.D.	N.D.	N.D.	N.D.	N.D.	N.D.	N.D.	N.D.	C03401		Cation
C01159	2,3-DPG	264.953	10.0094	N.D.	N.D.	N.D.	N.D.	N.D.	N.D.	N.D.	N.D.	N.D.	N.D.	N.D.	N.D.	N.D.	N.D.	N.D.	N.D.	N.D.	N.D.	N.D.	N.D.	N.D.	N.D.	N.D.	N.D.	N.D.	C03339		Anion
C03722	2,3-Pyridinedicarboxylate	166.016	10.5203	23.822	19.8159	13.9727	13.3643	21.3878	N.D.	15.649	N.D.	N.D.	N.D.	N.D.	28.9256	21.0697	26.8469	24.0842	29.2967	N.D.	21.6807	24.7166	22.1484	40.9462	22.3978	27.8506	N.D.	24.389			Anion
C03283	2,4-Diaminobutyrate	119.083	10.6145	1.83226	7.65453	4.71695	7.26267	4.56678	4.55194	3.85361	14.5629	5.29516	3.21651	7	3.97392	N.D.	N.D.	N.D.	N.D.	N.D.	N.D.	N.D.	N.D.	N.D.	N.D.	N.D.	N.D.	N.D.			Cation
C03030	2,4-Dihydroxypyrimidine-5-carboxylate	155.01	13.384	N.D.	N.D.	N.D.	N.D.	N.D.	N.D.	N.D.	N.D.	N.D.	N.D.	N.D.	N.D.	N.D.	N.D.	N.D.	N.D.	N.D.	N.D.	N.D.	N.D.	N.D.	N.D.	N.D.	N.D.	N.D.			Anion
C11003	2,4-Dimethylaniline	122.096	12.6472	N.D.	N.D.	N.D.	N.D.	N.D.	N.D.	N.D.	N.D.	N.D.	N.D.	N.D.	N.D.	N.D.	N.D.	N.D.	N.D.	N.D.	N.D.	N.D.	N.D.	N.D.	N.D.	N.D.	N.D.	N.D.			Cation
C00628	2,5-Dihydroxybenzoate	153.02	13.5854	N.D.	55.9146	N.D.	67.8433	31.9318	83.7888	N.D.	36.2717	32.6129	N.D.	N.D.	N.D.	N.D.	N.D.	N.D.	N.D.	N.D.	N.D.	N.D.	N.D.	N.D.	N.D.	N.D.	N.D.	N.D.			Anion
C02356	2AB	104.071	15.1014	63.0044	100.049	63.767	193.977	96.7342	62.5331	139.742	154.985	164.024	120.733	238.366	92.2628	4.59717	5.60363	9.59046	4.8255	3.36998	4.2343	4.58459	3.74371	4.95189	4.97103	3.88705	3.85986	5.25244	C02261		Cation
C05672	2-Amino-3-phosphonopropionate	168.007	11.4291	N.D.	N.D.	N.D.	N.D.	N.D.	N.D.	N.D.	N.D.	N.D.	N.D.	N.D.	N.D.	N.D.	N.D.	N.D.	N.D.	N.D.	N.D.	N.D.	N.D.	N.D.	N.D.	N.D.	N.D.	N.D.			Anion
C10901	2-Aminobenzimidazole	134.071	11.5984	N.D.	N.D.	N.D.	N.D.	N.D.	N.D.	N.D.	N.D.	N.D.	N.D.	N.D.	N.D.	N.D.	N.D.	N.D.	N.D.	N.D.	N.D.	N.D.	N.D.	N.D.	N.D.	N.D.	N.D.	N.D.			Cation
C03557	2-Aminoethylphosphonate	124.017	16.3033	N.D.	N.D.	N.D.	N.D.	N.D.	N.D.	N.D.	N.D.	N.D.	N.D.	N.D.	N.D.	N.D.	N.D.	N.D.	N.D.	N.D.	N.D.	N.D.	N.D.	N.D.	N.D.	N.D.	N.D.	N.D.			Anion
C01987	2-Aminophenol	110.06	12.1343	N.D.	1.71731	1.43005	2.75248	1.14903	1.39407	1.86894	1.39189	2.09016	N.D.	2.0201	N.D.	N.D.	N.D.	N.D.	N.D.	N.D.	N.D.	N.D.	N.D.	N.D.	N.D.	N.D.	N.D.	N.D.			Cation
C00881	2'-Deoxycytidine	228.098	14.7404	N.D.	N.D.	N.D.	N.D.	N.D.	N.D.	N.D.	N.D.	N.D.	N.D.	N.D.	N.D.	87.3313	86.0743	2.13222	88.3862	95.6052	109.219	89.274	72.6678	103.173	67.3193	82.8567	90.9561	82.8276			Cation
C06369	2-Deoxyglucose 6-phosphate	243.028	12.9575	35.8289	74.7556	32.4627	49.6748	44.2254	46.3657	24.5481	21.839	34.6562	N.D.	N.D.	52.9253	N.D.	N.D.	N.D.	N.D.	N.D.	N.D.	N.D.	N.D.	N.D.	N.D.	N.D.	N.D.	N.D.			Anion
C00330	2'-Deoxyguanosine	268.104	18.1187	12.7848	N.D.	N.D.	4.94499	7.48405	N.D.	8.93587	N.D.	N.D.	N.D.	N.D.	N.D.	168.761	221.236	82.6936	262.342	199.308	265.709	192.913	194.614	189.045	241.671	239.657	198.799	227.84			Cation
C05512	2'-Deoxyinosine	253.093	29.8672	N.D.	N.D.	N.D.	N.D.	N.D.	N.D.	N.D.	N.D.	N.D.	N.D.	N.D.	N.D.	441.146	562.055	218.589	710.9	517.531	572.356	435.746	556.102	502.711	552.881	572.125	476.143	518.184			Cation
C00672	2-Deoxyribose 1-phosphate	213.018	12.405	N.D.	N.D.	N.D.	N.D.	N.D.	N.D.	N.D.	N.D.	N.D.	N.D.	N.D.	N.D.	N.D.	N.D.	N.D.	N.D.	N.D.	N.D.	N.D.	N.D.	N.D.	N.D.	N.D.	N.D.	N.D.			Anion
C02627	2-Deoxystreptamine	163.108	9.26882	N.D.	N.D.	N.D.	N.D.	N.D.	N.D.	N.D.	N.D.	N.D.	N.D.	N.D.	N.D.	N.D.	N.D.	N.D.	N.D.	N.D.	N.D.	N.D.	N.D.	N.D.	N.D.	N.D.	N.D.	N.D.			Cation
C01546	2-Furoate	111.009	12.7634	N.D.	N.D.	N.D.	N.D.	N.D.	N.D.	N.D.	N.D.	N.D.	N.D.	N.D.	N.D.	N.D.	N.D.	N.D.	N.D.	N.D.	N.D.	N.D.	N.D.	N.D.	N.D.	N.D.	N.D.	N.D.			Anion
C10898	2-Guanidinobenzimidazole	176.093	12.6947	N.D.	N.D.	N.D.	N.D.	N.D.	N.D.	N.D.	N.D.	N.D.	N.D.	N.D.	N.D.	N.D.	N.D.	N.D.	N.D.	N.D.	N.D.	N.D.	N.D.	N.D.	N.D.	N.D.	N.D.	N.D.			Cation
C03264	2-Hydroxy-4-methylpentanoate	131.072	14.5027	N.D.	N.D.	N.D.	N.D.	N.D.	N.D.	N.D.	N.D.	N.D.	N.D.	N.D.	N.D.	N.D.	N.D.	N.D.	N.D.	N.D.	N.D.	N.D.	N.D.	N.D.	N.D.	N.D.	N.D.	N.D.			Anion
C05984	2-Hydroxybutyrate	103.041	13.3249	N.D.	N.D.	N.D.	N.D.	N.D.	N.D.	N.D.	N.D.	N.D.	N.D.	N.D.	N.D.	N.D.	N.D.	N.D.	N.D.	N.D.	N.D.	N.D.	N.D.	N.D.	N.D.	N.D.	N.D.	N.D.			Anion
C02630	2-Hydroxyglutarate	147.031	10.2428	732.422	1434.48	1061.56	824.017	1173.94	1616.44	393.536	407.662	574.997	238.602	391.975	576.423	N.D.	32.6161	24.3238	N.D.	24.2368	N.D.	27.7475	14.7803	N.D.	N.D.	N.D.	N.D.	N.D.	C01087	C03196	Anion
-	2-Hydroxyisobutyrate	103.04	13.219	N.D.	33.4558	N.D.	41.0346	N.D.	N.D.	N.D.	N.D.	N.D.	N.D.	54.6059	N.D.	N.D.	N.D.	N.D.	N.D.	N.D.	N.D.	N.D.	N.D.	N.D.	N.D.	N.D.	N.D.	N.D.			Anion
-	2-Hydroxyoctanoate	159.104	15.407	N.D.	N.D.	N.D.	N.D.	N.D.	N.D.	N.D.	N.D.	N.D.	N.D.	N.D.	N.D.	N.D.	N.D.	N.D.	N.D.	N.D.	N.D.	N.D.	N.D.	N.D.	N.D.	N.D.	N.D.	N.D.			Anion
-	2-Hydroxypentanoate	117.056	14.0342	36.0164	58.8318	63.2795	57.2536	40.9228	57.8399	37.1472	60.392	62.6732	32.7752	54.9588	47.3775	N.D.	9.78703	N.D.	9.63016	N.D.	N.D.	N.D.	N.D.	12.6254	N.D.	N.D.	N.D.	9.68693			Anion
C05852	2-Hydroxyphenylacetate	151.041	14.1891	N.D.	N.D.	N.D.	N.D.	N.D.	N.D.	N.D.	N.D.	N.D.	N.D.	N.D.	N.D.	N.D.	N.D.	N.D.	N.D.	N.D.	N.D.	N.D.	N.D.	N.D.	N.D.	N.D.	N.D.	N.D.			Anion
C02504	2-Isopropylmalate	175.062	11.0599	7.56422	17.1935	12.0599	11.0886	10.0925	16.5252	3.83345	7.92208	7.93448	4.24711	7.23211	3.94138	N.D.	N.D.	N.D.	N.D.	N.D.	N.D.	N.D.	N.D.	N.D.	N.D.	N.D.	N.D.	N.D.			Anion
C00322	2-Oxoadipate	159.03	10.0975	N.D.	N.D.	N.D.	N.D.	N.D.	N.D.	N.D.	N.D.	N.D.	N.D.	N.D.	N.D.	N.D.	N.D.	N.D.	N.D.	N.D.	N.D.	N.D.	N.D.	N.D.	N.D.	N.D.	N.D.	N.D.			Anion
C00109	2-Oxobutyrate	101.025	12.1943	N.D.	N.D.	N.D.	N.D.	N.D.	N.D.	N.D.	N.D.	N.D.	N.D.	N.D.	N.D.	N.D.	N.D.	N.D.	N.D.	N.D.	N.D.	N.D.	N.D.	N.D.	N.D.	N.D.	N.D.	N.D.			Anion
C00026	2-Oxoglutarate	145.014	9.61299	505.023	319.238	448.442	146.696	229.017	692.601	245.187	114.662	119.48	152.619	100.116	129.394	N.D.	N.D.	N.D.	N.D.	N.D.	N.D.	N.D.	N.D.	N.D.	N.D.	N.D.	N.D.	N.D.			Anion
C00141	2-Oxoisopentanoate	115.04	12.9145	N.D.	N.D.	N.D.	N.D.	N.D.	N.D.	N.D.	N.D.	N.D.	N.D.	N.D.	N.D.	N.D.	N.D.	N.D.	N.D.	N.D.	N.D.	N.D.	N.D.	N.D.	N.D.	N.D.	N.D.	N.D.			Anion
-	2-Oxooctanoate	157.088	14.5101	N.D.	N.D.	N.D.	N.D.	N.D.	N.D.	N.D.	N.D.	N.D.	N.D.	N.D.	N.D.	N.D.	N.D.	N.D.	N.D.	N.D.	N.D.	N.D.	N.D.	N.D.	N.D.	N.D.	N.D.	N.D.			Anion
C00631	2PG	184.987	9.87342	N.D.	N.D.	N.D.	N.D.	N.D.	N.D.	N.D.	N.D.	N.D.	N.D.	N.D.	N.D.	N.D.	N.D.	N.D.	N.D.	N.D.	N.D.	N.D.	N.D.	N.D.	N.D.	N.D.	N.D.	N.D.			Anion
C06325	2-Quinolinecarboxylate	172.042	14.623	N.D.	N.D.	N.D.	N.D.	N.D.	N.D.	N.D.	N.D.	N.D.	N.D.	N.D.	N.D.	50.6113	N.D.	N.D.	73.9242	64.2457	51.0806	74.8586	46.7101	49.2924	38.3669	54.5381	71.6955	55.0095			Anion
C02595	2-Thiopheneacetate	141.003	13.6056	N.D.	N.D.	N.D.	N.D.	N.D.	N.D.	N.D.	N.D.	N.D.	N.D.	N.D.	N.D.	N.D.	N.D.	N.D.	N.D.	N.D.	N.D.	N.D.	N.D.	N.D.	N.D.	N.D.	N.D.	N.D.			Anion
C01198	3-(2-Hydroxyphenyl)propionate	165.057	14.8644	N.D.	N.D.	N.D.	N.D.	N.D.	N.D.	N.D.	N.D.	N.D.	N.D.	N.D.	N.D.	N.D.	N.D.	N.D.	N.D.	N.D.	N.D.	N.D.	N.D.	N.D.	N.D.	N.D.	N.D.	N.D.			Anion
C01744	3-(4-Hydroxyphenyl)propionate	165.057	15.1869	1050.46	2018.54	1608.76	1994.22	1327.1	1688.77	1127.71	2098.07	1839.82	1118.66	1831.56	1731.3	N.D.	N.D.	N.D.	N.D.	N.D.	N.D.	N.D.	N.D.	N.D.	N.D.	N.D.	N.D.	N.D.			Anion
C02465	3,3',5-Triiodothyronine	651.795	22.527	N.D.	N.D.	N.D.	N.D.	N.D.	N.D.	N.D.	N.D.	N.D.	N.D.	N.D.	N.D.	N.D.	N.D.	N.D.	N.D.	N.D.	N.D.	N.D.	N.D.	N.D.	N.D.	N.D.	N.D.	N.D.			Cation
C00968	3',5'-Cyclic dAMP	312.051	16.7974	N.D.	N.D.	N.D.	N.D.	N.D.	N.D.	N.D.	N.D.	N.D.	N.D.	N.D.	N.D.	N.D.	N.D.	N.D.	N.D.	N.D.	N.D.	N.D.	N.D.	N.D.	N.D.	N.D.	N.D.	N.D.			Anion
C01060	3,5-Diiodo-tyrosine	433.875	20.0216	N.D.	N.D.	N.D.	N.D.	N.D.	N.D.	N.D.	N.D.	N.D.	N.D.	N.D.	N.D.	N.D.	N.D.	N.D.	N.D.	N.D.	N.D.	N.D.	N.D.	N.D.	N.D.	N.D.	N.D.	N.D.			Cation
C05145	3-Aminoisobutyrate	104.071	12.1569	5.71637	9.67727	5.66963	14.2823	16.9729	5.93091	8.50725	23.2434	11.7699	11.2308	16.4397	9.83212	N.D.	4.08062	2.81033	3.03168	3.33843	2.60102	3.8284	N.D.	3.12464	N.D.	2.59114	2.57479	N.D.			Cation
C06057	3-Aminopropane-1,2-diol	92.071	11.3578	N.D.	N.D.	N.D.	N.D.	N.D.	N.D.	N.D.	N.D.	N.D.	N.D.	N.D.	N.D.	N.D.	N.D.	N.D.	N.D.	N.D.	N.D.	N.D.	N.D.	N.D.	N.D.	N.D.	N.D.	N.D.			Cation
C05670	3-Aminopropionitrile	71.0609	9.78577	N.D.	N.D.	N.D.	N.D.	N.D.	N.D.	N.D.	N.D.	N.D.	N.D.	N.D.	N.D.	N.D.	N.D.	N.D.	N.D.	N.D.	N.D.	N.D.	N.D.	N.D.	N.D.	N.D.	N.D.	N.D.			Cation
C01367	3'-AMP	346.057	13.3544	N.D.	N.D.	N.D.	N.D.	N.D.	N.D.	N.D.	N.D.	N.D.	N.D.	N.D.	N.D.	N.D.	N.D.	N.D.	N.D.	N.D.	N.D.	N.D.	N.D.	N.D.	N.D.	N.D.	N.D.	N.D.			Anion
C02635	3-Chloroalanine	124.016	20.665	N.D.	N.D.	N.D.	N.D.	N.D.	N.D.	N.D.	N.D.	N.D.	N.D.	N.D.	N.D.	N.D.	N.D.	N.D.	N.D.	N.D.	N.D.	N.D.	N.D.	N.D.	N.D.	N.D.	N.D.	N.D.			Cation
C03761	3-Hydroxy-3-methylglutarate	161.046	10.5824	11.0833	9.76432	12.9202	8.69744	7.09217	8.29211	7.2859	11.8261	21.8721	N.D.	14.8974	9.19367	N.D.	N.D.	N.D.	N.D.	7.13989	5.92757	N.D.	N.D.	N.D.	N.D.	N.D.	8.52813	N.D.			Anion
C00632	3-Hydroxyanthranilate	154.05	17.0385	N.D.	N.D.	N.D.	N.D.	N.D.	N.D.	N.D.	N.D.	N.D.	N.D.	N.D.	N.D.	N.D.	N.D.	N.D.	N.D.	N.D.	N.D.	N.D.	N.D.	N.D.	N.D.	N.D.	N.D.	N.D.			Cation
C01089	3-Hydroxybutyrate	103.041	13.5652	57.5566	2270.4	176.322	1082.98	102.632	89.2075	169.323	190.169	125.175	108.662	86.2481	56.5222	498.256	205.76	142.107	303.164	210.223	472.999	179.146	307.084	319.994	230.665	228.348	365.995	245.216	C03197		Anion
C02794	3-Hydroxykynurenine	225.087	15.1598	N.D.	N.D.	N.D.	N.D.	N.D.	N.D.	N.D.	N.D.	N.D.	N.D.	N.D.	N.D.	N.D.	N.D.	N.D.	N.D.	N.D.	N.D.	N.D.	N.D.	N.D.	N.D.	N.D.	N.D.	N.D.	C03227		Cation
C01013	3-Hydroxypropionate	89.0244	12.6884	293.178	266.92	210.161	207.379	240.107	N.D.	298.377	203.217	N.D.	N.D.	N.D.	N.D.	N.D.	N.D.	143.671	99.9112	204.392	153.375	N.D.	N.D.	N.D.	95.4889	N.D.	N.D.	132.751			Anion
C11284	3-Indolebutyrate	202.088	15.9124	N.D.	N.D.	N.D.	N.D.	N.D.	N.D.	N.D.	N.D.	N.D.	N.D.	N.D.	N.D.	N.D.	N.D.	N.D.	N.D.	N.D.	N.D.	N.D.	N.D.	N.D.	N.D.	N.D.	N.D.	N.D.			Anion
-	3-Indoxyl sulfate	212.003	13.6149	N.D.	N.D.	N.D.	N.D.	N.D.	N.D.	37.0346	N.D.	N.D.	N.D.	N.D.	N.D.	N.D.	N.D.	N.D.	N.D.	N.D.	N.D.	N.D.	N.D.	N.D.	N.D.	N.D.	N.D.	N.D.			Anion
C02515	3-Iodotyrosine	307.978	19.1452	N.D.	N.D.	N.D.	N.D.	N.D.	N.D.	N.D.	N.D.	N.D.	N.D.	N.D.	N.D.	N.D.	N.D.	N.D.	N.D.	N.D.	N.D.	N.D.	N.D.	N.D.	N.D.	N.D.	N.D.	N.D.			Cation
C05587	3-Methoxytyramine	168.102	13.7789	N.D.	N.D.	N.D.	N.D.	N.D.	N.D.	N.D.	N.D.	N.D.	N.D.	N.D.	N.D.	N.D.	N.D.	N.D.	N.D.	N.D.	N.D.	N.D.	N.D.	N.D.	N.D.	N.D.	N.D.	N.D.			Cation
C00913	3-Methyladenine	150.078	12.0222	N.D.	N.D.	N.D.	N.D.	N.D.	N.D.	N.D.	N.D.	N.D.	N.D.	N.D.	N.D.	N.D.	N.D.	N.D.	N.D.	N.D.	N.D.	N.D.	N.D.	N.D.	N.D.	N.D.	N.D.	N.D.			Cation
C08262	3-Methylbutanoate	101.061	13.9452	1022.5	599.022	812.688	566.191	1279.08	1309.08	1375.6	1444.25	1010.99	1558.11	781.981	954.532	N.D.	N.D.	N.D.	N.D.	N.D.	N.D.	N.D.	N.D.	N.D.	N.D.	N.D.	N.D.	N.D.			Anion
C02230	3-Methylguanine	166.073	13.0323	N.D.	N.D.	N.D.	N.D.	N.D.	N.D.	N.D.	N.D.	N.D.	N.D.	N.D.	N.D.	N.D.	N.D.	N.D.	N.D.	N.D.	N.D.	N.D.	N.D.	N.D.	N.D.	N.D.	N.D.	N.D.			Cation
C01152	3-Methylhistidine	170.092	11.6019	14.4329	33.5272	25.2771	30.3004	25.4757	30.4942	19.2696	24.0418	26.3762	14.5462	26.1105	37.3734	6.98064	8.70994	8.54127	9.33051	5.92763	9.58824	11.6266	7.90651	7.3237	8.38433	4.83352	8.12147	10.4814			Cation
C00197	3PG	184.986	9.8151	N.D.	44.8712	24.5144	49.9913	36.9221	25.8079	N.D.	N.D.	21.0293	N.D.	N.D.	N.D.	N.D.	N.D.	N.D.	N.D.	N.D.	N.D.	N.D.	N.D.	N.D.	N.D.	N.D.	N.D.	N.D.	C00597		Anion
C05607	3-Phenyllactate	165.057	14.739	N.D.	N.D.	N.D.	N.D.	N.D.	N.D.	N.D.	N.D.	N.D.	N.D.	N.D.	N.D.	N.D.	N.D.	N.D.	N.D.	N.D.	N.D.	N.D.	N.D.	N.D.	N.D.	N.D.	N.D.	N.D.			Anion
C05629	3-Phenylpropionate	149.061	14.4759	467.505	1207.02	1072.29	1579.45	795.206	1074.61	723.082	1221.41	1095.11	607.584	1360.62	871.096	N.D.	N.D.	N.D.	N.D.	N.D.	N.D.	N.D.	N.D.	N.D.	N.D.	N.D.	N.D.	N.D.			Anion
C02642	3-Ureidopropionate	131.045	13.8451	N.D.	47.8337	39.9731	43.7995	N.D.	N.D.	89.1709	N.D.	39.6897	38.88	66.2561	N.D.	N.D.	N.D.	N.D.	N.D.	N.D.	N.D.	N.D.	N.D.	N.D.	N.D.	N.D.	N.D.	N.D.			Anion
C05135	4-(beta-Acetylaminoethyl)imidazole	154.098	13.1149	N.D.	N.D.	N.D.	N.D.	N.D.	N.D.	N.D.	N.D.	N.D.	N.D.	N.D.	N.D.	N.D.	N.D.	N.D.	N.D.	N.D.	N.D.	N.D.	N.D.	N.D.	N.D.	N.D.	N.D.	N.D.			Cation
C02129	4-Acetylbutyrate	129.057	14.0658	20.4788	15.3306	22.7788	N.D.	16.1272	22.159	15.6901	19.8863	17.4676	18.0909	N.D.	16.3631	20.4891	12.539	12.9878	N.D.	N.D.	N.D.	N.D.	N.D.	N.D.	9.6893	10.7819	N.D.	10.9097			Anion
C03678	4-Amino-3-hydroxybutyrate	120.065	12.5944	2.48313	N.D.	N.D.	2.89909	3.55648	N.D.	N.D.	N.D.	N.D.	N.D.	2.84551	N.D.	N.D.	N.D.	N.D.	N.D.	N.D.	N.D.	N.D.	N.D.	N.D.	N.D.	N.D.	N.D.	N.D.			Cation
C02518	4-Aminosalicylate	154.05	20.5804	N.D.	N.D.	N.D.	N.D.	N.D.	N.D.	N.D.	N.D.	N.D.	N.D.	N.D.	N.D.	N.D.	N.D.	N.D.	N.D.	N.D.	N.D.	N.D.	N.D.	N.D.	N.D.	N.D.	N.D.	N.D.			Cation
C05584	4-Hydroxy-3-methoxymandelate	197.046	15.5065	N.D.	N.D.	N.D.	N.D.	N.D.	N.D.	N.D.	N.D.	N.D.	N.D.	N.D.	N.D.	N.D.	N.D.	N.D.	N.D.	N.D.	N.D.	N.D.	N.D.	N.D.	N.D.	N.D.	N.D.	N.D.			Anion
C11527	4-Hydroxymandelate	167.036	14.7463	N.D.	N.D.	N.D.	N.D.	N.D.	N.D.	N.D.	N.D.	N.D.	N.D.	N.D.	N.D.	N.D.	N.D.	N.D.	N.D.	N.D.	N.D.	N.D.	N.D.	N.D.	N.D.	N.D.	N.D.	N.D.	C03198	C05343	Anion
C05562	4-Hydroxymethylimidazole	99.0553	10.7659	3.02232	5.41099	5.03037	4.10771	5.19784	4.2355	2.23826	4.51044	4.25679	2.49814	4.02093	3.30931	N.D.	N.D.	N.D.	N.D.	N.D.	N.D.	N.D.	N.D.	N.D.	N.D.	N.D.	N.D.	N.D.			Cation
C00233	4-Methyl-2-oxopentanoate	129.056	13.5539	N.D.	N.D.	N.D.	N.D.	N.D.	N.D.	N.D.	N.D.	N.D.	N.D.	N.D.	N.D.	N.D.	N.D.	N.D.	N.D.	N.D.	N.D.	N.D.	N.D.	N.D.	N.D.	N.D.	N.D.	N.D.			Anion
C04294	4-Methyl-5-thiazoleethanol	144.048	12.4219	N.D.	N.D.	N.D.	N.D.	N.D.	N.D.	N.D.	N.D.	N.D.	N.D.	N.D.	N.D.	N.D.	N.D.	N.D.	N.D.	N.D.	N.D.	N.D.	N.D.	N.D.	N.D.	N.D.	N.D.	N.D.			Cation
C01180	4-Methylthio-2-oxobutyrate	147.013	13.2694	N.D.	N.D.	N.D.	N.D.	N.D.	N.D.	N.D.	N.D.	N.D.	N.D.	N.D.	N.D.	N.D.	N.D.	N.D.	N.D.	N.D.	N.D.	N.D.	N.D.	N.D.	N.D.	N.D.	N.D.	N.D.			Anion
-	4-Oxohexanoate	129.056	13.949	N.D.	N.D.	N.D.	N.D.	N.D.	N.D.	N.D.	N.D.	N.D.	N.D.	N.D.	N.D.	N.D.	N.D.	N.D.	N.D.	N.D.	N.D.	N.D.	N.D.	N.D.	N.D.	N.D.	N.D.	N.D.			Anion
-	4-Oxopentanoate	115.04	13.3323	N.D.	N.D.	N.D.	N.D.	N.D.	N.D.	N.D.	N.D.	N.D.	N.D.	N.D.	N.D.	N.D.	N.D.	N.D.	N.D.	N.D.	N.D.	N.D.	N.D.	N.D.	N.D.	N.D.	N.D.	N.D.			Anion
C00847	4-Pyridoxate	182.047	14.5347	32.2648	46.9864	42.1448	49.267	35.8647	39.39	35.0865	40.3854	33.6064	38.9966	34.5112	38.5693	N.D.	N.D.	N.D.	N.D.	N.D.	N.D.	6.92742	N.D.	5.95616	N.D.	N.D.	N.D.	6.3084			Anion
C03114	5,6-Dimethylbenzimidazole	147.092	12.3926	N.D.	N.D.	N.D.	N.D.	N.D.	N.D.	N.D.	N.D.	N.D.	N.D.	N.D.	N.D.	N.D.	N.D.	N.D.	N.D.	N.D.	N.D.	N.D.	N.D.	N.D.	N.D.	N.D.	N.D.	N.D.			Cation
C00430	5-Aminolevulinate	132.067	12.3877	4.68318	14.2585	10.417	13.4991	5.71838	13.5515	5.20657	7.26094	6.00216	4.94947	6.80802	6.58172	N.D.	N.D.	N.D.	N.D.	N.D.	N.D.	N.D.	N.D.	N.D.	N.D.	N.D.	N.D.	N.D.			Cation
C00431	5-Aminovalerate	118.086	12.4607	1431.52	2292.26	3098.52	2212.17	2471.69	2653.38	2254.11	3681.28	3022.2	2375.95	2892.21	2180.03	19.7297	28.0464	124.789	26.9578	27.6315	28.296	40.1511	23.3147	33.0183	32.6874	23.2145	21.1264	24.2982			Cation
C05198	5'-Deoxyadenosine	252.111	15.0999	4.81708	N.D.	N.D.	N.D.	N.D.	4.97129	N.D.	N.D.	5.55827	5.0336	N.D.	N.D.	N.D.	N.D.	N.D.	N.D.	N.D.	N.D.	N.D.	N.D.	N.D.	N.D.	N.D.	N.D.	N.D.			Cation
C05635	5-Hydroxyindoleacetate	192.067	37.7306	1014.92	2050.65	1602.95	2171.28	1323.92	1008.67	944.967	1662.44	1459.23	1160.77	1380.6	1468.44	107.276	101.084	128.581	101.01	102.13	132.909	103.819	82.8661	117.685	111.687	92.5628	98.4137	106.686			Cation
C16741	5-Hydroxylysine	163.107	11.0466	5.51147	17.1346	12.7329	13.5097	9.47931	13.2442	6.8803	12.6996	15.1236	13.3856	13.7016	7.52767	16.4321	22.6011	101.372	28.8893	19.5419	20.8882	29.2581	28.4139	23.2394	24.8548	22.8242	28.0017	25.7761			Cation
C00643	5-Hydroxytryptophan	221.092	17.8868	N.D.	N.D.	N.D.	N.D.	N.D.	N.D.	N.D.	N.D.	N.D.	N.D.	N.D.	N.D.	N.D.	N.D.	N.D.	N.D.	N.D.	N.D.	N.D.	N.D.	N.D.	N.D.	N.D.	N.D.	N.D.			Cation
C05660	5-Methoxyindoleacetate	206.082	37.8492	N.D.	N.D.	N.D.	N.D.	N.D.	N.D.	N.D.	N.D.	N.D.	N.D.	N.D.	N.D.	N.D.	N.D.	N.D.	N.D.	N.D.	N.D.	N.D.	N.D.	N.D.	N.D.	N.D.	N.D.	N.D.			Cation
C05659	5-Methoxytryptamine	191.118	13.6961	N.D.	N.D.	N.D.	N.D.	N.D.	N.D.	N.D.	N.D.	N.D.	N.D.	N.D.	N.D.	N.D.	N.D.	N.D.	N.D.	N.D.	N.D.	N.D.	N.D.	N.D.	N.D.	N.D.	N.D.	N.D.			Cation
C03592	5-Methyl-2'-deoxycytidine	242.119	15.2954	N.D.	N.D.	N.D.	N.D.	N.D.	N.D.	N.D.	N.D.	N.D.	N.D.	N.D.	N.D.	11.6301	11.3556	N.D.	11.9427	8.94145	13.2141	11.3363	11.768	8.87747	11.0553	11.1153	8.1982	10.4962			Cation
C02376	5-Methylcytosine	126.066	12.0688	N.D.	N.D.	N.D.	N.D.	N.D.	N.D.	N.D.	N.D.	N.D.	N.D.	N.D.	N.D.	N.D.	N.D.	N.D.	N.D.	N.D.	N.D.	N.D.	N.D.	N.D.	N.D.	N.D.	N.D.	N.D.			Cation
C00440	5-Methyltetrahydrofolate	460.196	18.7761	N.D.	N.D.	N.D.	N.D.	N.D.	N.D.	N.D.	N.D.	N.D.	N.D.	N.D.	N.D.	N.D.	N.D.	N.D.	N.D.	N.D.	N.D.	N.D.	N.D.	N.D.	N.D.	N.D.	N.D.	N.D.			Cation
C00170	5-Methylthioadenosine	298.097	15.8126	18.127	49.1195	31.6783	41.6737	39.1942	36.2305	23.2918	28.1478	29.8203	14.4011	24.9328	46.7077	4.55462	3.22226	1.6553	4.34936	3.59625	4.5649	3.05943	3.70235	4.29696	3.36705	4.21788	5.06592	4.23138			Cation
C01879	5-Oxoproline	128.036	13.5877	312.044	206.847	254.935	157.959	307.748	319.026	274.121	261.94	293.675	214.34	262.039	321.844	300.467	362.102	241.296	314.614	255.976	266.094	456.842	379.499	366.055	380.915	278.04	267.832	352.542			Anion
C02378	6-Aminohexanoate	132.102	12.9442	19.4883	24.265	29.3435	44.5681	28.3103	19.9681	32.7054	31.0853	14.2269	17.0145	24.0718	27.652	N.D.	N.D.	N.D.	N.D.	N.D.	N.D.	N.D.	N.D.	N.D.	N.D.	N.D.	N.D.	N.D.			Cation
C06103	6-Hydroxyhexanoate	131.072	14.9145	165.602	172.933	144.02	158.315	152.613	144.694	128.772	194.624	142.809	115.861	144.859	175.325	N.D.	N.D.	N.D.	N.D.	N.D.	N.D.	N.D.	N.D.	N.D.	N.D.	N.D.	N.D.	N.D.			Anion
C01020	6-Hydroxynicotinate	140.035	38.2994	23.1205	82.9225	91.7613	63.1585	115.446	70.8753	15.7127	36.2262	51.705	16.7597	45.6273	62.8987	N.D.	N.D.	N.D.	N.D.	N.D.	N.D.	N.D.	N.D.	N.D.	N.D.	N.D.	N.D.	N.D.			Cation
C08434	6-Methylaminopurine	150.077	12.6472	N.D.	N.D.	N.D.	N.D.	N.D.	N.D.	N.D.	N.D.	N.D.	N.D.	N.D.	N.D.	N.D.	N.D.	N.D.	N.D.	N.D.	N.D.	N.D.	N.D.	N.D.	N.D.	N.D.	N.D.	N.D.			Cation
C00345	6-Phosphogluconate	275.018	10.7583	N.D.	N.D.	N.D.	N.D.	N.D.	N.D.	N.D.	N.D.	N.D.	N.D.	N.D.	N.D.	N.D.	N.D.	N.D.	N.D.	N.D.	N.D.	N.D.	N.D.	N.D.	N.D.	N.D.	N.D.	N.D.			Anion
C02953	7,8-Dihydrobiopterin	240.109	17.1849	N.D.	N.D.	N.D.	N.D.	N.D.	N.D.	N.D.	N.D.	N.D.	N.D.	N.D.	N.D.	11.849	9.25755	12.2486	N.D.	N.D.	14.0081	N.D.	N.D.	12.7749	12.4271	N.D.	10.174	14.4064			Cation
C04874	7,8-Dihydroneopterin	256.103	17.5217	N.D.	N.D.	N.D.	N.D.	N.D.	N.D.	N.D.	N.D.	N.D.	N.D.	N.D.	N.D.	N.D.	N.D.	N.D.	N.D.	N.D.	N.D.	N.D.	N.D.	N.D.	N.D.	N.D.	N.D.	N.D.			Cation
C02242	7-Methylguanine	166.072	12.7679	N.D.	N.D.	N.D.	N.D.	N.D.	N.D.	N.D.	N.D.	N.D.	N.D.	N.D.	N.D.	19.4662	18.6325	24.7896	18.7169	20.7379	22.5791	21.1362	21.3783	22.1329	20.1292	17.3143	19.4781	19.2465			Cation
C02774	10-Hydroxydecanoate	187.134	16.6278	N.D.	N.D.	N.D.	N.D.	N.D.	N.D.	N.D.	N.D.	N.D.	N.D.	N.D.	N.D.	N.D.	N.D.	N.D.	N.D.	N.D.	N.D.	N.D.	N.D.	N.D.	N.D.	N.D.	N.D.	N.D.			Anion
		Sample weight (mg)		10.34	9.99	10.29	10.28	10.12	10.13	10.38	10.42	9.86	10.2	10.14	9.98	9.81	10.17	10.12	9.98	9.9	10.52	10.28	10.21	9.91	10.07	10.4	9.92	10.16
Footnote:
Values are mol number for each sample (nmol/g). N.D.: not detected.
Values outside of the standard curve are indicated with a red color.
Values less than the S/N threshold for quantitative analysis are indicated with a grey shading.
Compounds (annotations) detected in complexed peaks indicated with an orange color.
